# Supplementary material for: Reversible Humidity-Driven Transformation of a Bimetallic {EuCo} Molecular Material: Structural, Sorption, and Photoluminescence Studies
Source: Molecules. 2021 Feb 19;26(4):1102. doi: 10.3390/molecules26041102 (PMC7923019; doi:10.3390/molecules26041102)
Supplement: Supplementary file 1 [file molecules-26-01102-s001.zip]

Archive with 3 entries (3 files):
- revised supporting information.pdf
- 1.cif
- 2.cif
