# Supplementary material for: Reversible Humidity-Driven Transformation of a Bimetallic {EuCo} Molecular Material: Structural, Sorption, and Photoluminescence Studies
Source: Molecules. 2021 Feb 19;26(4):1102. doi: 10.3390/molecules26041102 (PMC7923019; doi:10.3390/molecules26041102)
Supplement: Supplementary file 1 [file molecules-26-01102-s001.zip › 1.cif]

#\#CIF_1.1
 
#  CIF produced by WinGX routine CIF_UPDATE
#  Created on 2020-12-02 at 21:02:39
#  Using CIFtbx version 3.0.4  1 Sep 2006
 
#  Dictionary name : cif_core.dic
#  Dictionary vers : 2.4.3
#  Request file    : c:\wingx\files\archive.reqdat
#  CIF files read  : sc_jjz_12_1_0m_a project
 
#------------------ SECTION 1. GLOBAL INFORMATION ---------------------------#
 
data_global
 
#------------------ AUDIT DETAILS -------------------------------------------#
 
_audit_creation_date            2020-12-02
_audit_creation_method          'WinGX routine CIF_UPDATE'
_audit_conform_dict_name        cif_core.dic
_audit_conform_dict_version     2.4.3
_audit_conform_dict_location    ftp://ftp.iucr.org/pub/cif_core.dic
_audit_update_record            ?
 
#------------------ AUTHOR DETAILS -------------------------------------------#
 
# Name and address of author for correspondence
 
_publ_contact_author_name       'Zakrzewski, Jakub J�zef'
_publ_contact_author_address
;
Gronostajowa 2, 30-387 Krakow, Poland
;
_publ_contact_author_email       'jakub.j.zakrzewski@doctoral.uj.edu.pl'
_publ_contact_author_fax         ' '
_publ_contact_author_phone       ' '
 
 
# Insert blank lines between references
 
_publ_section_references
;
Blessing, R. H. (1995) Acta Cryst., A51, 33-38.
 
Blessing, R. H. (1987) Cryst. Rev. 1, 3-58.
 
Blessing, R. H. (1989) J. Appl. Cryst. 22, 396-397.
 
Bruker (2012) APEX2 (Version 2012.10-0), SAINT (version 8.27B), SADABS
(version 2012/1), BrukerAXS Inc, Madison, Wisconsin, USA.
 
ABSCOR: Higashi, T. (1995). ABSCOR. Rigaku Corporation, Tokyo, Japan.
 
CAD-4 Software: Enraf-Nonius (1989). CAD-4 Software (or CAD-4 EXPRESS).
Enraf-Nonius, Delft, The Netherlands.
 
Cambridge Structural Database: Allen, F. R. (2002). Acta Cryst. B58, 380-388.
 
CAMERON: Watkin, D. J., Prout, C. K. & Pearce, L. J. (1996). CAMERON.
Chemical Crystallography Laboratory, Oxford, England.
 
CrysAlis CCD, CrysAlis RED and associated programs: Oxford Diffraction (2006).
Program name(s). Oxford Diffraction Ltd, Abingdon, England.
 
CRYSTALS: Betteridge, P. W., Carruthers, J. R., Cooper, R. I., Prout, K. &
Watkin, D. J. (2003). J. Appl. Cryst. 36, 1487.
 
COLLECT: Nonius (1998). COLLECT. Nonius BV, Delft, The Netherlands.
 
DENZO/SCALEPACK:  Otwinowski, Z. & Minor, W. (1997). Methods in Enzymology,
Vol. 276, Macromolecular Crystallography, Part A, edited by C. W. Carter Jr
& R. M. Sweet, pp. 307-326. New York: Academic Press.
 
DIAMOND: Brandenburg, K.(2006). DIAMOND. Crystal Impact GbR, Bonn, Germany.
 
DIF4 and REDU4: Stoe & Cie (1991). Program name(s). Stoe & Cie, Darmstadt,
Germany.
 
DIFABS: Walker, N. &  Stuart, D. (1983). Acta Cryst., A39, 158 - 166.
 
DIRAX: Duisenberg, A. J. M. (1992). J. Appl. Cryst. 25, 92-96.
 
DIRDIF-2008: Beurskens, P.T., Beurskens, G., de Gelder, R., Garci\'ia-Granda,
S., Gould, R.O. & Smits, J.M.M. (2008) The DIRDIF-2008 program
system, Crystallography Laboratory, Radboud University  Nijmegen,
The Netherlands.
 
EDMA: Palatinus, L., Prathapa, S. J. & van Smaalen, S. (2012) J. Appl. Cryst.
45, 575-580.
 
enCIFer: Allen, F. H., Johnson, O., Shields, G. P., Smith, B. R. & Towler,
M. (2004). J. Appl. Cryst. 37, 335-338.
 
EVALCCD: Duisenberg, A. J. M., Kroon-Batenburg, L. M. J. & Schreurs,
A. M. M. (2003). J. Appl. Cryst. 36, 220-229.
 
JANA2000: Petricek, V. & Dusek, M. (2000). JANA2000. Institute of Physics,
Czech Academy of Sciences, Prague, Czech Republic.
 
MERCURY: Macrae, C. F., Bruno, I. J., Chisholm, J. A., Edgington,
P. R., McCabe, P., Pidcock, E., Rodriguez-Monge, L., Taylor, R.,
van de Streek, J. & Wood, P. A. (2008). J. Appl. Cryst. 41, 466-470.
 
MOGUL: Bruno, I. J., Cole, J. C., Kessler, M., Luo, J., Motherwell,
W. D. S., Purkis, L. H., Smith, B. R., Taylor, R., Cooper, R. I., Harris,
S. E. & Orpen, A. G. (2004). J. Chem. Inf. Comput. Sci. 44, 2133-2144.
 
ORTEPII: Johnson, C. K. (1976). ORTEPII. Report ORNL-5138. Oak Ridge
National Laboratory, Tennessee, USA.
 
ORTEPIII:  Burnett, M. N. & Johnson, C. K. (1996). ORTEPIII.
Report ORNL-6895. Oak Ridge National Laboratory, Tennessee, USA.
 
ORTEP-3: Farrugia, L. J. (2012). J. Appl. Cryst. 45, 849-854.
 
PARST: Nardelli, M. (1995). J. Appl. Cryst. 28, 659.
 
PLATON: Spek, A. L. (2009). Acta. Cryst. D65, 148-155.
 
PROCESS: Rigaku (1996). PROCESS. Rigaku Corporation, Tokyo, Japan.
 
PROCESS-AUTO: Rigaku (1998). PROCESS-AUTO. Rigaku Corporation, Tokyo, Japan.
 
PublCIF: Westrip, S. P. (2010). J. Appl. Cryst. 43, 920-925.
 
SCHAKAL: Keller, E. (1999) University of Freiburg, Germany.
 
SHELX: Sheldrick, G. M. (2008). Acta Cryst. A64, 112-122.
 
SHELXD: Schneider, T. R. & Sheldrick, G. M. (2002) Acta Cryst. D58, 1772-1779.
 
SIR92: Altomare, A., Cascarano, G., Giacovazzo, C., Guagliardi, A., Burla,
M. C., Polidori, G. & Camalli, M. (1994). J. Appl. Cryst. 27, 435.
 
SIR97: Altomare, A., Burla, M. C., Camalli, M., Cascarano, G. L.,
Giacovazzo, C., Guagliardi, A., Moliterni, A. G. G., Polidori, G. &
Spagna, R. (1999). J. Appl. Cryst. 32, 115-119.
 
SIR2002: Burla, M. C., Camalli, M., Carrozzini, B., Cascarano, G. L.,
Giacovazzo, C., Polidori, G. & Spagna, R. (2003). J. Appl. Cryst. 36, 1103.
 
SIR2004: Burla, M. C., Caliandro, R., Camalli, M., Carrozzini, B.,
Cascarano, G. L., De Caro, L., Giacovazzo, C., Polidori, G. & Spagna, R.
(2005). J. Appl. Cryst. 38, 381-388.
 
SIR2008 & IL MILIONE: Burla, M. C., Caliandro, R., Camalli, M., Carrozzini, B.,
Cascarano, G. L., De Caro, L., Giacovazzo, C., Polidori, G., Siliqi, D.,
& Spagna, R. (2007). J. Appl. Cryst. 40, 609-613.
 
SIR2011: Burla, M. C., Caliandro, R., Camalli, M., Carrozzini, B.,
Cascarano, G. L., Giacovazzo, C., Mallamo, M., Mazzone, A., Polidori, G.
& Spagna, R. (2012). J. Appl. Cryst. 45, 357-361.
 
SUPERFLIP: Palatinus, L. & Chapuis, G. (2007) J. Appl. Cryst. 40, 786-790.
 
TEXSAN: Molecular Structure Corporation & Rigaku (2000). TEXSAN. MSC,
The Woodlands, Texas, USA, and Rigaku Corporation, Tokyo, Japan.
 
WinGX: Farrugia, L. J. (2012). J. Appl. Cryst. 45, 849-854.
 
X-AREA, X-RED, X-RED32, X-SHAPE:  Stoe & Cie (2002). Program name(s).
Stoe & Cie GmbH, Darmstadt, Germany.
 
XCAD4: Harms, K. & Wocadlo, S. (1995). XCAD4. University of Marburg, Germany.
 
XSCANS: Siemens (1994). XSCANS. Siemens Analytical X-ray Instruments Inc.,
Madison, Wisconsin, USA.
 
;
 
#------------------  SECTION 2. COMPOUND(S) DETAILS -------------------------#
 
data_shelx
 
_audit_creation_date                    2020-12-02T21:02:39-00:00
_audit_creation_method                  'WinGX routine CIF_UPDATE'
_audit_conform_dict_name                cif_core.dic
_audit_conform_dict_version             2.4.3
_audit_conform_dict_location            ftp://ftp.iucr.org/pub/cif_core.dic
_publ_requested_category                FM
 
#----------------------------------------------------------------------------#
#                   CHEMICAL INFORMATION                                     #
#----------------------------------------------------------------------------#
 
_chemical_formula_moiety                'C22 H34 Co Eu N10 O7, 2(H2 O)'
_chemical_formula_sum                   'C22 H38 Co Eu N10 O9'
_chemical_formula_weight                797.51
 
#----------------------------------------------------------------------------#
#                   UNIT CELL INFORMATION                                    #
#----------------------------------------------------------------------------#
 
_symmetry_cell_setting                  triclinic
_symmetry_space_group_name_H-M          'P -1'
_symmetry_space_group_name_Hall         '-P 1'
_symmetry_Int_Tables_number             2
loop_
    _symmetry_equiv_pos_as_xyz
'x, y, z'
'-x, -y, -z'
 
_cell_length_a                          9.0135(5)
_cell_length_b                          12.0910(7)
_cell_length_c                          14.3010(8)
_cell_angle_alpha                       90.199(2)
_cell_angle_beta                        92.429(2)
_cell_angle_gamma                       90.912(2)
_cell_volume                            1556.94(15)
_cell_formula_units_Z                   2
_cell_measurement_temperature           100(2)
_cell_measurement_reflns_used           15970
_cell_measurement_theta_min             2.725
_cell_measurement_theta_max             25.026
_cell_measurement_wavelength            0.71073
 
#----------------------------------------------------------------------------#
#                   CRYSTAL INFORMATION                                      #
#----------------------------------------------------------------------------#
 
_exptl_crystal_description              plate
_exptl_crystal_colour                   colorless
_exptl_crystal_size_max                 0.35
_exptl_crystal_size_mid                 0.23
_exptl_crystal_size_min                 0.05
_exptl_crystal_density_diffrn           1.701
_exptl_crystal_density_method           'not measured'
_exptl_crystal_F_000                    804
 
#----------------------------------------------------------------------------#
#                   ABSORPTION CORRECTION                                    #
#----------------------------------------------------------------------------#
 
_exptl_absorpt_coefficient_mu           2.592
_exptl_absorpt_correction_type          'multi-scan'
_shelx_estimated_absorpt_T_min          0.464
_shelx_estimated_absorpt_T_max          0.881
_exptl_absorpt_correction_T_min         0.6009
_exptl_absorpt_correction_T_max         0.7455
_exptl_absorpt_process_details          'SADABS (Sheldrick, 1996)'
 
#----------------------------------------------------------------------------#
#                   DATA COLLECTION                                          #
#----------------------------------------------------------------------------#
 
_diffrn_ambient_temperature             100(2)
_diffrn_radiation_wavelength            0.71073
_diffrn_radiation_type                  MoK\a
_diffrn_radiation_probe                 x-ray
_diffrn_radiation_monochromator         graphite
_diffrn_measurement_device_type   	'D8Quest Eco Photon50' 
_diffrn_measurement_method       	 \w 
_diffrn_standards_number                0
_diffrn_standards_interval_time         0
_diffrn_standards_interval_count        0
_diffrn_standards_decay_%               0
_diffrn_reflns_av_R_equivalents         0.0185
_diffrn_reflns_av_unetI/netI            0.0203
_diffrn_reflns_number                   15970
_diffrn_reflns_limit_h_min              -10
_diffrn_reflns_limit_h_max              10
_diffrn_reflns_limit_k_min              -14
_diffrn_reflns_limit_k_max              14
_diffrn_reflns_limit_l_min              -15
_diffrn_reflns_limit_l_max              17
_diffrn_reflns_theta_min                2.725
_diffrn_reflns_theta_max                25.026
_diffrn_reflns_theta_full               25.026
_diffrn_measured_fraction_theta_full
                                        0.997
_diffrn_measured_fraction_theta_max
                                        0.997
_diffrn_reflns_Laue_measured_fraction_full
                                        0.997
_diffrn_reflns_Laue_measured_fraction_max
                                        0.997
_diffrn_reflns_point_group_measured_fraction_full
                                        0.997
_diffrn_reflns_point_group_measured_fraction_max
                                        0.997
_reflns_Friedel_coverage                0
_reflns_number_total                    5485
_reflns_number_gt                       5302
_reflns_threshold_expression            'I > 2\s(I)'
 
#----------------------------------------------------------------------------#
#                   COMPUTER PROGRAMS USED                                   #
#----------------------------------------------------------------------------#
 
_computing_structure_solution           'SHELXT 2014/5 (Sheldrick, 2014)'
_computing_structure_refinement         'SHELXL-2018/3 (Sheldrick, 2018)'
_computing_molecular_graphics           'Ortep for Windows (Farrugia, 2012)'
_computing_publication_material
                                   'WinGX publication routines (Farrugia, 2012)'
 
#----------------------------------------------------------------------------#
#                   STRUCTURE SOLUTION                                       #
#----------------------------------------------------------------------------#
 
_atom_sites_solution_hydrogens          mixed
 
#----------------------------------------------------------------------------#
#                   REFINEMENT INFORMATION                                   #
#----------------------------------------------------------------------------#
 
_refine_ls_structure_factor_coef        Fsqd
_refine_ls_matrix_type                  full
_refine_ls_weighting_scheme             calc
_refine_ls_weighting_details
              'w=1/[\s^2^(Fo^2^)+(0.0181P)^2^+1.6609P] where P=(Fo^2^+2Fc^2^)/3'
_refine_ls_hydrogen_treatment           mixed
_refine_ls_extinction_method            none
_refine_ls_number_reflns                5485
_refine_ls_number_parameters            428
_refine_ls_number_restraints            15
_refine_ls_number_constraints           0
_refine_ls_R_factor_all                 0.0189
_refine_ls_R_factor_gt                  0.0179
_refine_ls_wR_factor_ref                0.0444
_refine_ls_wR_factor_gt                 0.044
_refine_ls_goodness_of_fit_ref          1.097
_refine_ls_restrained_S_all             1.103
_refine_ls_shift/su_max                 0.002
_refine_ls_shift/su_mean                0
_refine_diff_density_max                0.842
_refine_diff_density_min                -0.408
_refine_diff_density_rms                0.069
 
#----------------------------------------------------------------------------#
#                   CONSTRAINTS AND RESTRAINTS                               #
#----------------------------------------------------------------------------#
 
 
#----------------------------------------------------------------------------#
#                   ATOMIC TYPES, COORDINATES AND THERMAL PARAMETERS         #
#----------------------------------------------------------------------------#
 
loop_
    _atom_type_symbol
    _atom_type_description
    _atom_type_scat_dispersion_real
    _atom_type_scat_dispersion_imag
    _atom_type_scat_source
C C 0.0033 0.0016 'International Tables Vol C Tables 4.2.6.8 and 6.1.1.4'
H H 0 0 'International Tables Vol C Tables 4.2.6.8 and 6.1.1.4'
Co Co 0.3494 0.9721 'International Tables Vol C Tables 4.2.6.8 and 6.1.1.4'
Eu Eu -0.1578 3.6682 'International Tables Vol C Tables 4.2.6.8 and 6.1.1.4'
N N 0.0061 0.0033 'International Tables Vol C Tables 4.2.6.8 and 6.1.1.4'
O O 0.0106 0.006 'International Tables Vol C Tables 4.2.6.8 and 6.1.1.4'
 
loop_
    _atom_site_label
    _atom_site_type_symbol
    _atom_site_fract_x
    _atom_site_fract_y
    _atom_site_fract_z
    _atom_site_U_iso_or_equiv
    _atom_site_adp_type
    _atom_site_occupancy
    _atom_site_site_symmetry_order
    _atom_site_calc_flag
    _atom_site_refinement_flags_posn
    _atom_site_refinement_flags_adp
    _atom_site_refinement_flags_occupancy
    _atom_site_disorder_assembly
    _atom_site_disorder_group
Eu1 Eu 0.43658(2) 0.26762(2) 0.25132(2) 0.00717(4) Uani 1 1 d . . . . .
Co1 Co 0.78274(3) 0.63869(2) 0.24693(2) 0.00717(7) Uani 1 1 d . . . . .
O6 O 0.51100(16) 0.30082(13) 0.09322(11) 0.0121(3) Uani 1 1 d . . . . .
O1 O 0.41035(18) 0.10947(13) 0.35437(11) 0.0124(3) Uani 1 1 d D . . . .
O2 O 0.22936(17) 0.31692(13) 0.34569(11) 0.0126(3) Uani 1 1 d D . . . .
O3 O 0.23388(18) 0.34400(14) 0.15788(11) 0.0154(3) Uani 1 1 d D . . . .
O7 O 0.3528(2) 0.10787(13) 0.16888(11) 0.0194(4) Uani 1 1 d . . . . .
O5 O 0.68169(17) 0.19537(13) 0.24355(11) 0.0165(4) Uani 1 1 d . . . . .
O2S O 0.43585(19) 0.11517(14) 0.54431(11) 0.0167(4) Uani 1 1 d D . . . .
O4 O 0.53638(19) 0.30964(14) 0.40232(11) 0.0180(4) Uani 1 1 d . . . . .
O1S O 0.31002(18) -0.10242(13) 0.32813(12) 0.0150(3) Uani 1 1 d D . . . .
N6 N 1.0046(2) 0.45020(16) 0.25769(14) 0.0147(4) Uani 1 1 d . . . . .
N8 N 0.7377(2) 0.06460(16) 0.35396(14) 0.0144(4) Uani 1 1 d . . . . .
H8N H 0.646083 0.052826 0.370846 0.017 Uiso 1 1 calc R U . . .
N1 N 0.5426(2) 0.45881(16) 0.24815(13) 0.0134(4) Uani 1 1 d . . . . .
N7 N 0.5850(2) 0.37988(16) 0.54804(13) 0.0138(4) Uani 1 1 d . . . . .
H7N H 0.492233 0.394377 0.559694 0.017 Uiso 1 1 calc R U . . .
N4 N 0.5445(2) 0.81412(17) 0.23108(14) 0.0178(4) Uani 1 1 d . . . . .
N5 N 0.7745(2) 0.63085(16) 0.03409(13) 0.0135(4) Uani 1 1 d . . . . .
N9 N 0.7611(2) 0.33178(16) 0.08790(14) 0.0149(4) Uani 1 1 d . . . . .
H9N H 0.781598 0.315223 0.146859 0.018 Uiso 1 1 calc R U . . .
N10 N 0.3056(3) 0.12169(17) 0.01088(14) 0.0205(5) Uani 1 1 d . . . . .
H10N H 0.333213 0.19146 0.005728 0.025 Uiso 1 1 calc R U . . .
N3 N 0.7642(2) 0.66969(17) 0.45775(14) 0.0164(4) Uani 1 1 d . . . . .
C4 C 0.6369(2) 0.74957(18) 0.23671(15) 0.0105(5) Uani 1 1 d . . . . .
C1 C 0.6311(2) 0.52855(18) 0.24733(15) 0.0103(4) Uani 1 1 d . . . . .
N2 N 1.0332(2) 0.81227(17) 0.25161(15) 0.0187(4) Uani 1 1 d . . . . .
C6 C 0.9231(2) 0.52289(18) 0.25482(15) 0.0106(4) Uani 1 1 d . . . . .
C10 C 0.7076(3) 0.3992(2) 0.61645(16) 0.0150(5) Uani 1 1 d . . . . .
H10A H 0.712389 0.339883 0.663972 0.018 Uiso 1 1 calc R U . . .
H10B H 0.698867 0.471519 0.648251 0.018 Uiso 1 1 calc R U . . .
C11 C 0.7718(2) 0.13617(18) 0.28914(16) 0.0120(5) Uani 1 1 d . . . . .
C15 C 0.6242(3) 0.32952(18) 0.05117(16) 0.0117(5) Uani 1 1 d . . . . .
C19 C 0.3119(3) 0.06843(19) 0.09103(16) 0.0143(5) Uani 1 1 d . . . . .
C2 C 0.9387(2) 0.74668(18) 0.24820(15) 0.0119(5) Uani 1 1 d . . . . .
C7 C 0.6246(3) 0.33893(18) 0.46734(16) 0.0120(5) Uani 1 1 d . . . . .
C13 C 0.9969(3) 0.0760(2) 0.36471(18) 0.0197(5) Uani 1 1 d . . . . .
H13B H 1.029132 0.130376 0.41368 0.024 Uiso 1 1 calc R U . . .
H13A H 1.081865 0.028788 0.350519 0.024 Uiso 1 1 calc R U . . .
C20 C 0.2616(3) -0.0495(2) 0.07541(17) 0.0206(5) Uani 1 1 d . . . . .
H20B H 0.177102 -0.06833 0.114787 0.025 Uiso 1 1 calc R U . . .
H20A H 0.343518 -0.101074 0.089855 0.025 Uiso 1 1 calc R U . . .
C12 C 0.9366(3) 0.1343(2) 0.27653(18) 0.0185(5) Uani 1 1 d . . . . .
H12B H 0.978333 0.210299 0.272359 0.022 Uiso 1 1 calc R U . . .
H12A H 0.959886 0.092601 0.219458 0.022 Uiso 1 1 calc R U . . .
C5 C 0.7804(2) 0.63256(17) 0.11443(16) 0.0095(4) Uani 1 1 d . . . . .
C3 C 0.7763(2) 0.65433(18) 0.37882(16) 0.0104(5) Uani 1 1 d . . . . .
C14 C 0.8648(3) 0.0060(2) 0.39583(19) 0.0200(5) Uani 1 1 d . . . . .
H14A H 0.868983 -0.070628 0.371566 0.024 Uiso 1 1 calc R U . . .
H14B H 0.861205 0.004083 0.4649 0.024 Uiso 1 1 calc R U . . .
C16 C 0.6264(3) 0.3679(2) -0.04852(17) 0.0183(5) Uani 1 1 d . . . . .
H16B H 0.588807 0.44415 -0.05464 0.022 Uiso 1 1 calc R U . . .
H16A H 0.565315 0.318246 -0.090332 0.022 Uiso 1 1 calc R U . . .
C17 C 0.7914(3) 0.3634(2) -0.07157(17) 0.0193(5) Uani 1 1 d . . . . .
H17A H 0.811814 0.295345 -0.107213 0.023 Uiso 1 1 calc R U . . .
H17B H 0.820317 0.428457 -0.108885 0.023 Uiso 1 1 calc R U . . .
C9 C 0.8430(3) 0.3977(2) 0.55525(17) 0.0184(5) Uani 1 1 d . . . . .
H9B H 0.873125 0.473723 0.537863 0.022 Uiso 1 1 calc R U . . .
H9A H 0.927945 0.361723 0.588272 0.022 Uiso 1 1 calc R U . . .
C18 C 0.8759(3) 0.3636(2) 0.02391(18) 0.0187(5) Uani 1 1 d . . . . .
H18A H 0.957262 0.309549 0.025201 0.022 Uiso 1 1 calc R U . . .
H18B H 0.917645 0.437984 0.039495 0.022 Uiso 1 1 calc R U . . .
C22 C 0.2490(4) 0.0555(2) -0.06867(18) 0.0290(7) Uani 1 1 d . . . . .
H22A H 0.324728 0.049134 -0.116498 0.035 Uiso 1 1 calc R U . . .
H22B H 0.158537 0.088439 -0.097799 0.035 Uiso 1 1 calc R U . . .
C8 C 0.7907(3) 0.3310(2) 0.46872(18) 0.0211(5) Uani 1 1 d . . . . .
H8B H 0.830861 0.363171 0.411293 0.025 Uiso 1 1 calc R U . . .
H8A H 0.821904 0.25305 0.474103 0.025 Uiso 1 1 calc R U . . .
C21 C 0.2149(5) -0.0542(2) -0.0274(2) 0.0469(10) Uani 1 1 d . . . . .
H21A H 0.269721 -0.112797 -0.05921 0.056 Uiso 1 1 calc R U . . .
H21B H 0.107249 -0.071221 -0.035124 0.056 Uiso 1 1 calc R U . . .
H2 H 0.409(4) 0.112(3) 0.4207(9) 0.039(9) Uiso 1 1 d D . . . .
H1 H 0.366(4) 0.0402(17) 0.337(2) 0.055(11) Uiso 1 1 d D . . . .
H3 H 0.235(4) 0.316(3) 0.4108(9) 0.047(10) Uiso 1 1 d D . . . .
H4 H 0.150(2) 0.363(2) 0.330(2) 0.030(8) Uiso 1 1 d D . . . .
H2SA H 0.390(3) 0.1766(17) 0.562(2) 0.035(9) Uiso 1 1 d D . . . .
H1SA H 0.219(2) -0.129(3) 0.308(2) 0.041(9) Uiso 1 1 d D . . . .
H5 H 0.236(3) 0.354(3) 0.0931(10) 0.038(9) Uiso 1 1 d D . . . .
H6 H 0.156(3) 0.384(2) 0.182(2) 0.043(9) Uiso 1 1 d D . . . .
H1SB H 0.374(3) -0.133(3) 0.2879(19) 0.043(10) Uiso 1 1 d D . . . .
H2SB H 0.525(2) 0.122(3) 0.575(2) 0.055(11) Uiso 1 1 d D . . . .
 
loop_
    _atom_site_aniso_label
    _atom_site_aniso_U_11
    _atom_site_aniso_U_22
    _atom_site_aniso_U_33
    _atom_site_aniso_U_23
    _atom_site_aniso_U_13
    _atom_site_aniso_U_12
Eu1 0.00601(6) 0.00899(6) 0.00640(6) 0.00087(4) -0.00117(4) -0.00012(4)
Co1 0.00625(14) 0.00912(15) 0.00609(15) 0.00019(11) -0.00044(11) 0.00060(11)
O6 0.0083(8) 0.0177(8) 0.0104(8) 0.0010(6) 0.0014(6) -0.0002(6)
O1 0.0152(8) 0.0123(8) 0.0095(8) 0.0010(6) -0.0006(7) -0.0010(6)
O2 0.0113(8) 0.0197(9) 0.0071(8) 0.0013(6) 0.0000(6) 0.0061(6)
O3 0.0120(8) 0.0275(9) 0.0071(8) 0.0038(7) 0.0006(7) 0.0084(7)
O7 0.0308(10) 0.0153(9) 0.0116(9) -0.0007(7) -0.0042(7) -0.0047(7)
O5 0.0124(8) 0.0217(9) 0.0153(9) 0.0055(7) -0.0013(7) 0.0045(7)
O2S 0.0221(9) 0.0157(9) 0.0123(8) -0.0001(7) 0.0002(7) 0.0020(7)
O4 0.0202(9) 0.0211(9) 0.0118(8) 0.0023(7) -0.0075(7) -0.0069(7)
O1S 0.0118(8) 0.0149(8) 0.0184(9) -0.0035(7) 0.0010(7) -0.0009(7)
N6 0.0120(10) 0.0183(10) 0.0138(10) -0.0001(8) -0.0001(8) 0.0042(8)
N8 0.0095(9) 0.0167(10) 0.0170(10) 0.0045(8) -0.0006(8) 0.0021(8)
N1 0.0136(10) 0.0144(10) 0.0122(10) 0.0004(8) 0.0007(8) -0.0003(8)
N7 0.0075(9) 0.0191(10) 0.0148(10) -0.0034(8) -0.0010(8) 0.0004(8)
N4 0.0170(11) 0.0182(11) 0.0181(11) -0.0007(8) 0.0003(9) 0.0053(9)
N5 0.0118(10) 0.0178(10) 0.0108(11) 0.0007(8) 0.0001(8) 0.0018(8)
N9 0.0106(10) 0.0206(11) 0.0134(10) 0.0028(8) 0.0011(8) 0.0009(8)
N10 0.0349(13) 0.0113(10) 0.0145(11) 0.0009(8) -0.0048(9) -0.0067(9)
N3 0.0120(10) 0.0272(11) 0.0100(11) -0.0005(8) -0.0006(8) 0.0031(8)
C4 0.0111(11) 0.0141(11) 0.0064(11) -0.0002(8) 0.0010(9) -0.0038(9)
C1 0.0118(11) 0.0119(11) 0.0072(11) 0.0010(8) -0.0005(9) 0.0048(9)
N2 0.0153(11) 0.0215(11) 0.0192(11) -0.0022(9) 0.0018(9) -0.0038(9)
C6 0.0100(11) 0.0155(11) 0.0061(11) 0.0001(8) 0.0003(8) -0.0029(9)
C10 0.0151(12) 0.0176(12) 0.0119(12) -0.0042(9) -0.0034(9) -0.0015(9)
C11 0.0112(11) 0.0141(11) 0.0107(11) -0.0047(9) -0.0006(9) 0.0014(9)
C15 0.0139(12) 0.0091(11) 0.0122(11) -0.0016(9) 0.0009(9) 0.0024(9)
C19 0.0155(12) 0.0139(12) 0.0134(12) 0.0002(9) -0.0024(9) 0.0010(9)
C2 0.0122(12) 0.0147(12) 0.0088(11) -0.0014(9) 0.0005(9) 0.0034(10)
C7 0.0142(11) 0.0090(11) 0.0125(12) 0.0038(9) -0.0024(9) -0.0022(9)
C13 0.0117(12) 0.0235(13) 0.0239(14) 0.0032(11) -0.0027(10) 0.0048(10)
C20 0.0332(15) 0.0132(12) 0.0146(13) 0.0022(10) -0.0053(11) -0.0037(10)
C12 0.0097(12) 0.0256(13) 0.0203(13) 0.0030(10) 0.0011(10) 0.0026(10)
C5 0.0057(10) 0.0084(11) 0.0144(13) 0.0007(8) -0.0003(9) 0.0010(8)
C3 0.0051(10) 0.0109(11) 0.0151(13) 0.0013(9) -0.0013(9) 0.0010(8)
C14 0.0148(12) 0.0194(13) 0.0257(14) 0.0067(10) -0.0034(10) 0.0061(10)
C16 0.0189(13) 0.0253(13) 0.0111(12) 0.0015(10) 0.0027(10) 0.0014(10)
C17 0.0229(13) 0.0171(12) 0.0187(13) 0.0001(10) 0.0108(11) -0.0012(10)
C9 0.0099(11) 0.0266(14) 0.0183(13) -0.0049(10) -0.0028(10) 0.0001(10)
C18 0.0136(12) 0.0168(12) 0.0263(14) 0.0034(10) 0.0079(10) -0.0006(9)
C22 0.0487(18) 0.0231(14) 0.0141(13) -0.0006(11) -0.0093(12) -0.0097(13)
C8 0.0139(12) 0.0317(14) 0.0175(13) -0.0085(11) -0.0001(10) 0.0008(10)
C21 0.099(3) 0.0232(15) 0.0162(15) 0.0005(12) -0.0160(17) -0.0234(17)
 
 
#----------------------------------------------------------------------------#
#                   MOLECULAR GEOMETRY                                       #
#----------------------------------------------------------------------------#
 
_geom_special_details
;
 All esds (except the esd in the dihedral angle between two l.s. planes)
 are estimated using the full covariance matrix.  The cell esds are taken
 into account individually in the estimation of esds in distances, angles
 and torsion angles; correlations between esds in cell parameters are only
 used when they are defined by crystal symmetry.  An approximate (isotropic)
 treatment of cell esds is used for estimating esds involving l.s. planes.
;
loop_
    _geom_bond_atom_site_label_1
    _geom_bond_atom_site_label_2
    _geom_bond_distance
    _geom_bond_site_symmetry_2
    _geom_bond_publ_flag
Eu1 O4 2.3546(16) . ?
Eu1 O7 2.3566(16) . ?
Eu1 O5 2.3954(16) . ?
Eu1 O3 2.4149(15) . ?
Eu1 O6 2.4185(15) . ?
Eu1 O2 2.4309(16) . ?
Eu1 O1 2.4329(15) . ?
Eu1 N1 2.4886(19) . ?
Co1 C1 1.893(2) . ?
Co1 C4 1.894(2) . ?
Co1 C5 1.895(2) . ?
Co1 C3 1.898(2) . ?
Co1 C6 1.902(2) . ?
Co1 C2 1.903(2) . ?
O6 C15 1.251(3) . ?
O1 H2 0.950(13) . ?
O1 H1 0.949(13) . ?
O2 H3 0.931(13) . ?
O2 H4 0.931(13) . ?
O3 H5 0.936(13) . ?
O3 H6 0.937(13) . ?
O7 C19 1.248(3) . ?
O5 C11 1.254(3) . ?
O2S H2SA 0.901(13) . ?
O2S H2SB 0.903(13) . ?
O4 C7 1.244(3) . ?
O1S H1SA 0.910(13) . ?
O1S H1SB 0.910(13) . ?
N6 C6 1.154(3) . ?
N8 C11 1.313(3) . ?
N8 C14 1.464(3) . ?
N8 H8N 0.88 . ?
N1 C1 1.152(3) . ?
N7 C7 1.319(3) . ?
N7 C10 1.460(3) . ?
N7 H7N 0.88 . ?
N4 C4 1.151(3) . ?
N5 C5 1.148(3) . ?
N9 C15 1.320(3) . ?
N9 C18 1.458(3) . ?
N9 H9N 0.88 . ?
N10 C19 1.316(3) . ?
N10 C22 1.458(3) . ?
N10 H10N 0.88 . ?
N3 C3 1.153(3) . ?
N2 C2 1.154(3) . ?
C10 C9 1.532(3) . ?
C10 H10A 0.99 . ?
C10 H10B 0.99 . ?
C11 C12 1.504(3) . ?
C15 C16 1.502(3) . ?
C19 C20 1.502(3) . ?
C7 C8 1.501(3) . ?
C13 C12 1.531(3) . ?
C13 C14 1.532(3) . ?
C13 H13B 0.99 . ?
C13 H13A 0.99 . ?
C20 C21 1.513(4) . ?
C20 H20B 0.99 . ?
C20 H20A 0.99 . ?
C12 H12B 0.99 . ?
C12 H12A 0.99 . ?
C14 H14A 0.99 . ?
C14 H14B 0.99 . ?
C16 C17 1.539(3) . ?
C16 H16B 0.99 . ?
C16 H16A 0.99 . ?
C17 C18 1.535(4) . ?
C17 H17A 0.99 . ?
C17 H17B 0.99 . ?
C9 C8 1.528(3) . ?
C9 H9B 0.99 . ?
C9 H9A 0.99 . ?
C18 H18A 0.99 . ?
C18 H18B 0.99 . ?
C22 C21 1.487(4) . ?
C22 H22A 0.99 . ?
C22 H22B 0.99 . ?
C8 H8B 0.99 . ?
C8 H8A 0.99 . ?
C21 H21A 0.99 . ?
C21 H21B 0.99 . ?
 
loop_
    _geom_angle_atom_site_label_1
    _geom_angle_atom_site_label_2
    _geom_angle_atom_site_label_3
    _geom_angle
    _geom_angle_site_symmetry_1
    _geom_angle_site_symmetry_3
    _geom_angle_publ_flag
O4 Eu1 O7 136.76(6) . . ?
O4 Eu1 O5 78.68(6) . . ?
O7 Eu1 O5 86.86(6) . . ?
O4 Eu1 O3 132.55(6) . . ?
O7 Eu1 O3 80.01(6) . . ?
O5 Eu1 O3 143.33(5) . . ?
O4 Eu1 O6 135.48(5) . . ?
O7 Eu1 O6 76.23(5) . . ?
O5 Eu1 O6 74.11(5) . . ?
O3 Eu1 O6 69.56(5) . . ?
O4 Eu1 O2 73.18(6) . . ?
O7 Eu1 O2 104.36(6) . . ?
O5 Eu1 O2 148.69(5) . . ?
O3 Eu1 O2 67.97(5) . . ?
O6 Eu1 O2 136.64(5) . . ?
O4 Eu1 O1 69.51(5) . . ?
O7 Eu1 O1 68.07(5) . . ?
O5 Eu1 O1 80.98(5) . . ?
O3 Eu1 O1 123.80(6) . . ?
O6 Eu1 O1 137.21(5) . . ?
O2 Eu1 O1 76.58(5) . . ?
O4 Eu1 N1 72.19(6) . . ?
O7 Eu1 N1 148.88(6) . . ?
O5 Eu1 N1 89.63(6) . . ?
O3 Eu1 N1 84.61(6) . . ?
O6 Eu1 N1 73.08(6) . . ?
O2 Eu1 N1 94.53(6) . . ?
O1 Eu1 N1 141.64(6) . . ?
C1 Co1 C4 89.96(9) . . ?
C1 Co1 C5 90.05(9) . . ?
C4 Co1 C5 88.28(9) . . ?
C1 Co1 C3 90.65(9) . . ?
C4 Co1 C3 87.52(9) . . ?
C5 Co1 C3 175.75(9) . . ?
C1 Co1 C6 87.78(9) . . ?
C4 Co1 C6 177.51(9) . . ?
C5 Co1 C6 90.69(9) . . ?
C3 Co1 C6 93.53(9) . . ?
C1 Co1 C2 178.44(9) . . ?
C4 Co1 C2 91.48(9) . . ?
C5 Co1 C2 90.60(9) . . ?
C3 Co1 C2 88.80(9) . . ?
C6 Co1 C2 90.80(9) . . ?
C15 O6 Eu1 139.23(14) . . ?
Eu1 O1 H2 126.3(19) . . ?
Eu1 O1 H1 126(2) . . ?
H2 O1 H1 105(3) . . ?
Eu1 O2 H3 123(2) . . ?
Eu1 O2 H4 128.7(18) . . ?
H3 O2 H4 105(3) . . ?
Eu1 O3 H5 123.9(19) . . ?
Eu1 O3 H6 125(2) . . ?
H5 O3 H6 109(3) . . ?
C19 O7 Eu1 145.74(15) . . ?
C11 O5 Eu1 140.77(15) . . ?
H2SA O2S H2SB 102(3) . . ?
C7 O4 Eu1 161.54(16) . . ?
H1SA O1S H1SB 104(3) . . ?
C11 N8 C14 114.47(19) . . ?
C11 N8 H8N 122.8 . . ?
C14 N8 H8N 122.8 . . ?
C1 N1 Eu1 158.76(17) . . ?
C7 N7 C10 114.58(19) . . ?
C7 N7 H7N 122.7 . . ?
C10 N7 H7N 122.7 . . ?
C15 N9 C18 115.3(2) . . ?
C15 N9 H9N 122.3 . . ?
C18 N9 H9N 122.3 . . ?
C19 N10 C22 114.4(2) . . ?
C19 N10 H10N 122.8 . . ?
C22 N10 H10N 122.8 . . ?
N4 C4 Co1 177.6(2) . . ?
N1 C1 Co1 177.63(19) . . ?
N6 C6 Co1 177.5(2) . . ?
N7 C10 C9 102.25(18) . . ?
N7 C10 H10A 111.3 . . ?
C9 C10 H10A 111.3 . . ?
N7 C10 H10B 111.3 . . ?
C9 C10 H10B 111.3 . . ?
H10A C10 H10B 109.2 . . ?
O5 C11 N8 125.8(2) . . ?
O5 C11 C12 125.1(2) . . ?
N8 C11 C12 109.04(19) . . ?
O6 C15 N9 125.3(2) . . ?
O6 C15 C16 125.7(2) . . ?
N9 C15 C16 109.1(2) . . ?
O7 C19 N10 126.3(2) . . ?
O7 C19 C20 124.2(2) . . ?
N10 C19 C20 109.5(2) . . ?
N2 C2 Co1 178.1(2) . . ?
O4 C7 N7 124.6(2) . . ?
O4 C7 C8 126.4(2) . . ?
N7 C7 C8 108.97(19) . . ?
C12 C13 C14 103.88(19) . . ?
C12 C13 H13B 111 . . ?
C14 C13 H13B 111 . . ?
C12 C13 H13A 111 . . ?
C14 C13 H13A 111 . . ?
H13B C13 H13A 109 . . ?
C19 C20 C21 104.0(2) . . ?
C19 C20 H20B 110.9 . . ?
C21 C20 H20B 110.9 . . ?
C19 C20 H20A 110.9 . . ?
C21 C20 H20A 110.9 . . ?
H20B C20 H20A 109 . . ?
C11 C12 C13 103.50(19) . . ?
C11 C12 H12B 111.1 . . ?
C13 C12 H12B 111.1 . . ?
C11 C12 H12A 111.1 . . ?
C13 C12 H12A 111.1 . . ?
H12B C12 H12A 109 . . ?
N5 C5 Co1 177.65(19) . . ?
N3 C3 Co1 174.84(19) . . ?
N8 C14 C13 102.45(18) . . ?
N8 C14 H14A 111.3 . . ?
C13 C14 H14A 111.3 . . ?
N8 C14 H14B 111.3 . . ?
C13 C14 H14B 111.3 . . ?
H14A C14 H14B 109.2 . . ?
C15 C16 C17 103.84(19) . . ?
C15 C16 H16B 111 . . ?
C17 C16 H16B 111 . . ?
C15 C16 H16A 111 . . ?
C17 C16 H16A 111 . . ?
H16B C16 H16A 109 . . ?
C18 C17 C16 104.91(19) . . ?
C18 C17 H17A 110.8 . . ?
C16 C17 H17A 110.8 . . ?
C18 C17 H17B 110.8 . . ?
C16 C17 H17B 110.8 . . ?
H17A C17 H17B 108.8 . . ?
C8 C9 C10 104.40(19) . . ?
C8 C9 H9B 110.9 . . ?
C10 C9 H9B 110.9 . . ?
C8 C9 H9A 110.9 . . ?
C10 C9 H9A 110.9 . . ?
H9B C9 H9A 108.9 . . ?
N9 C18 C17 102.83(19) . . ?
N9 C18 H18A 111.2 . . ?
C17 C18 H18A 111.2 . . ?
N9 C18 H18B 111.2 . . ?
C17 C18 H18B 111.2 . . ?
H18A C18 H18B 109.1 . . ?
N10 C22 C21 104.1(2) . . ?
N10 C22 H22A 110.9 . . ?
C21 C22 H22A 110.9 . . ?
N10 C22 H22B 110.9 . . ?
C21 C22 H22B 110.9 . . ?
H22A C22 H22B 109 . . ?
C7 C8 C9 104.02(19) . . ?
C7 C8 H8B 111 . . ?
C9 C8 H8B 111 . . ?
C7 C8 H8A 111 . . ?
C9 C8 H8A 111 . . ?
H8B C8 H8A 109 . . ?
C22 C21 C20 107.8(2) . . ?
C22 C21 H21A 110.2 . . ?
C20 C21 H21A 110.2 . . ?
C22 C21 H21B 110.2 . . ?
C20 C21 H21B 110.2 . . ?
H21A C21 H21B 108.5 . . ?
 
_iucr_refine_instructions_details
;
TITL SC_JJZ_12_1_0m_a.res in P-1
    shelx.res
    created by SHELXL-2018/3 at 21:02:30 on 02-Dec-2020
CELL  0.71073   9.0135  12.0910  14.3010   90.199   92.429   90.912
ZERR     2.00   0.0005   0.0007   0.0008    0.002    0.002    0.002
LATT   1
SFAC  C    H    CO   EU   N    O
UNIT  44 76 2 2 20 18
MERG   2
DFIX  1 O1 H1 O1 H2 O2 H3 O2 H4 O3 H5 O3 H6
SADI  0.01 O1 H1 O1 H2
SADI  0.01 O2 H3 O2 H4
SADI  0.01 O3 H5 O3 H6
DFIX  0.95 O2S H2SA O2S H2SB O1S H1SA O1S H1SB
SADI  0.01 O2S H2SA O2S H2SB
SADI  0.01 O1S H1SA O1S H1SB
FMAP   2
PLAN   20
SIZE     0.050   0.230   0.350
ACTA
BOND   $H
LIST   4
L.S.  15
TEMP  -173.00
WGHT    0.018100    1.660900
FVAR       0.45069
EU1   4    0.436576    0.267621    0.251318    11.00000    0.00601    0.00899 =
         0.00640    0.00087   -0.00117   -0.00012
CO1   3    0.782738    0.638695    0.246926    11.00000    0.00625    0.00912 =
         0.00609    0.00019   -0.00044    0.00060
O6    6    0.510997    0.300816    0.093225    11.00000    0.00831    0.01771 =
         0.01036    0.00100    0.00136   -0.00018
O1    6    0.410349    0.109467    0.354369    11.00000    0.01525    0.01228 =
         0.00949    0.00103   -0.00064   -0.00101
O2    6    0.229357    0.316922    0.345694    11.00000    0.01130    0.01968 =
         0.00709    0.00127   -0.00003    0.00614
O3    6    0.233881    0.344001    0.157885    11.00000    0.01196    0.02752 =
         0.00707    0.00380    0.00062    0.00845
O7    6    0.352775    0.107869    0.168875    11.00000    0.03084    0.01531 =
         0.01158   -0.00070   -0.00424   -0.00466
O5    6    0.681685    0.195369    0.243554    11.00000    0.01243    0.02170 =
         0.01533    0.00553   -0.00125    0.00449
O2S   6    0.435850    0.115174    0.544306    11.00000    0.02209    0.01575 =
         0.01232   -0.00007    0.00023    0.00197
O4    6    0.536378    0.309636    0.402322    11.00000    0.02020    0.02106 =
         0.01178    0.00225   -0.00749   -0.00687
O1S   6    0.310021   -0.102421    0.328127    11.00000    0.01180    0.01485 =
         0.01842   -0.00353    0.00100   -0.00088
N6    5    1.004556    0.450197    0.257689    11.00000    0.01204    0.01826 =
         0.01383   -0.00008   -0.00008    0.00417
N8    5    0.737730    0.064605    0.353956    11.00000    0.00954    0.01667 =
         0.01699    0.00453   -0.00057    0.00211
AFIX  43
H8N   2    0.646083    0.052826    0.370846    11.00000   -1.20000
AFIX   0
N1    5    0.542602    0.458810    0.248150    11.00000    0.01357    0.01442 =
         0.01222    0.00040    0.00071   -0.00028
N7    5    0.585032    0.379882    0.548042    11.00000    0.00753    0.01907 =
         0.01477   -0.00341   -0.00101    0.00042
AFIX  43
H7N   2    0.492233    0.394377    0.559694    11.00000   -1.20000
AFIX   0
N4    5    0.544473    0.814122    0.231079    11.00000    0.01704    0.01823 =
         0.01812   -0.00066    0.00028    0.00534
N5    5    0.774487    0.630854    0.034092    11.00000    0.01184    0.01777 =
         0.01078    0.00070    0.00015    0.00179
N9    5    0.761076    0.331780    0.087898    11.00000    0.01062    0.02065 =
         0.01345    0.00283    0.00107    0.00090
AFIX  43
H9N   2    0.781598    0.315223    0.146859    11.00000   -1.20000
AFIX   0
N10   5    0.305585    0.121689    0.010876    11.00000    0.03489    0.01130 =
         0.01455    0.00089   -0.00478   -0.00666
AFIX  43
H10N  2    0.333213    0.191460    0.005728    11.00000   -1.20000
AFIX   0
N3    5    0.764250    0.669691    0.457746    11.00000    0.01201    0.02721 =
         0.01003   -0.00053   -0.00057    0.00310
C4    1    0.636871    0.749569    0.236713    11.00000    0.01108    0.01407 =
         0.00635   -0.00021    0.00096   -0.00379
C1    1    0.631144    0.528550    0.247328    11.00000    0.01178    0.01188 =
         0.00717    0.00100   -0.00050    0.00483
N2    5    1.033217    0.812269    0.251605    11.00000    0.01527    0.02151 =
         0.01918   -0.00220    0.00181   -0.00380
C6    1    0.923106    0.522890    0.254816    11.00000    0.00997    0.01549 =
         0.00610    0.00007    0.00026   -0.00293
C10   1    0.707634    0.399203    0.616448    11.00000    0.01511    0.01756 =
         0.01191   -0.00419   -0.00341   -0.00154
AFIX  23
H10A  2    0.712389    0.339883    0.663972    11.00000   -1.20000
H10B  2    0.698867    0.471519    0.648251    11.00000   -1.20000
AFIX   0
C11   1    0.771755    0.136173    0.289141    11.00000    0.01118    0.01409 =
         0.01072   -0.00467   -0.00063    0.00141
C15   1    0.624213    0.329521    0.051174    11.00000    0.01387    0.00906 =
         0.01223   -0.00161    0.00091    0.00239
C19   1    0.311889    0.068426    0.091031    11.00000    0.01547    0.01385 =
         0.01341    0.00023   -0.00239    0.00102
C2    1    0.938707    0.746684    0.248201    11.00000    0.01221    0.01468 =
         0.00879   -0.00137    0.00045    0.00342
C7    1    0.624599    0.338933    0.467337    11.00000    0.01419    0.00898 =
         0.01252    0.00383   -0.00235   -0.00223
C13   1    0.996911    0.076031    0.364707    11.00000    0.01170    0.02349 =
         0.02390    0.00323   -0.00272    0.00476
AFIX  23
H13B  2    1.029132    0.130376    0.413680    11.00000   -1.20000
H13A  2    1.081865    0.028788    0.350519    11.00000   -1.20000
AFIX   0
C20   1    0.261555   -0.049488    0.075414    11.00000    0.03324    0.01324 =
         0.01464    0.00222   -0.00533   -0.00374
AFIX  23
H20B  2    0.177102   -0.068330    0.114787    11.00000   -1.20000
H20A  2    0.343518   -0.101074    0.089855    11.00000   -1.20000
AFIX   0
C12   1    0.936565    0.134338    0.276531    11.00000    0.00971    0.02556 =
         0.02034    0.00300    0.00109    0.00255
AFIX  23
H12B  2    0.978333    0.210299    0.272359    11.00000   -1.20000
H12A  2    0.959886    0.092601    0.219458    11.00000   -1.20000
AFIX   0
C5    1    0.780356    0.632559    0.114429    11.00000    0.00571    0.00841 =
         0.01445    0.00071   -0.00032    0.00099
C3    1    0.776302    0.654328    0.378819    11.00000    0.00509    0.01090 =
         0.01510    0.00130   -0.00127    0.00100
C14   1    0.864819    0.005994    0.395832    11.00000    0.01477    0.01939 =
         0.02572    0.00668   -0.00340    0.00605
AFIX  23
H14A  2    0.868983   -0.070628    0.371566    11.00000   -1.20000
H14B  2    0.861205    0.004083    0.464900    11.00000   -1.20000
AFIX   0
C16   1    0.626377    0.367909   -0.048522    11.00000    0.01886    0.02526 =
         0.01111    0.00154    0.00273    0.00144
AFIX  23
H16B  2    0.588807    0.444150   -0.054640    11.00000   -1.20000
H16A  2    0.565315    0.318246   -0.090332    11.00000   -1.20000
AFIX   0
C17   1    0.791398    0.363374   -0.071572    11.00000    0.02292    0.01711 =
         0.01870    0.00014    0.01082   -0.00120
AFIX  23
H17A  2    0.811814    0.295345   -0.107213    11.00000   -1.20000
H17B  2    0.820317    0.428457   -0.108885    11.00000   -1.20000
AFIX   0
C9    1    0.842977    0.397692    0.555246    11.00000    0.00988    0.02665 =
         0.01834   -0.00485   -0.00279    0.00011
AFIX  23
H9B   2    0.873125    0.473723    0.537863    11.00000   -1.20000
H9A   2    0.927945    0.361723    0.588272    11.00000   -1.20000
AFIX   0
C18   1    0.875894    0.363636    0.023915    11.00000    0.01364    0.01675 =
         0.02630    0.00342    0.00791   -0.00064
AFIX  23
H18A  2    0.957262    0.309549    0.025201    11.00000   -1.20000
H18B  2    0.917645    0.437984    0.039495    11.00000   -1.20000
AFIX   0
C22   1    0.249033    0.055505   -0.068672    11.00000    0.04872    0.02306 =
         0.01413   -0.00059   -0.00928   -0.00972
AFIX  23
H22A  2    0.324728    0.049134   -0.116498    11.00000   -1.20000
H22B  2    0.158537    0.088439   -0.097799    11.00000   -1.20000
AFIX   0
C8    1    0.790675    0.330980    0.468719    11.00000    0.01388    0.03169 =
         0.01751   -0.00846   -0.00014    0.00082
AFIX  23
H8B   2    0.830861    0.363171    0.411293    11.00000   -1.20000
H8A   2    0.821904    0.253050    0.474103    11.00000   -1.20000
AFIX   0
C21   1    0.214892   -0.054241   -0.027422    11.00000    0.09882    0.02320 =
         0.01622    0.00047   -0.01601   -0.02338
AFIX  23
H21A  2    0.269721   -0.112797   -0.059210    11.00000   -1.20000
H21B  2    0.107249   -0.071221   -0.035124    11.00000   -1.20000
AFIX   0
H2   2    0.408909    0.111559    0.420744    11.00000    0.03869
H1   2    0.366229    0.040168    0.337214    11.00000    0.05468
H3   2    0.235403    0.316305    0.410832    11.00000    0.04713
H4   2    0.149938    0.362643    0.330278    11.00000    0.03011
H2SA  2    0.389621    0.176634    0.562488    11.00000    0.03504
H1SA  2    0.218923   -0.128588    0.307935    11.00000    0.04119
H5   2    0.235666    0.354416    0.093133    11.00000    0.03758
H6   2    0.155867    0.384245    0.181746    11.00000    0.04317
H1SB  2    0.373692   -0.132825    0.287916    11.00000    0.04341
H2SB  2    0.525388    0.122078    0.574690    11.00000    0.05469
HKLF    4
 
 
 
 
REM  SC_JJZ_12_1_0m_a.res in P-1
REM wR2 = 0.0444, GooF = S = 1.097, Restrained GooF = 1.103 for all data
REM R1 = 0.0179 for 5302 Fo > 4sig(Fo) and 0.0189 for all 5485 data
REM 428 parameters refined using 15 restraints
 
END
 
WGHT      0.0181      1.6638
 
REM Highest difference peak  0.842,  deepest hole -0.408,  1-sigma level  0.069
Q1    1   0.4432  0.2007  0.2239  11.00000  0.05    0.84
Q2    1   0.4312  0.3372  0.2793  11.00000  0.05    0.78
Q3    1   0.1812 -0.1178 -0.0565  11.00000  0.05    0.50
Q4    1   0.7809  0.5618  0.2281  11.00000  0.05    0.36
Q5    1   0.2511  0.0809 -0.1282  11.00000  0.05    0.35
Q6    1   0.7998  0.7176  0.2367  11.00000  0.05    0.34
Q7    1   0.2953  0.0055  0.0825  11.00000  0.05    0.34
Q8    1   0.7753  0.7077  0.2880  11.00000  0.05    0.33
Q9    1   0.9761  0.1046  0.3176  11.00000  0.05    0.32
Q10   1   0.8572  0.1464  0.2804  11.00000  0.05    0.29
Q11   1   0.6192  0.3480  0.0021  11.00000  0.05    0.29
Q12   1   0.7513  0.6413  0.5130  11.00000  0.05    0.29
Q13   1   0.2429 -0.0632  0.0282  11.00000  0.05    0.28
Q14   1   0.3641 -0.0985 -0.0609  11.00000  0.05    0.27
Q15   1   0.3824  0.0650  0.3413  11.00000  0.05    0.27
Q16   1   0.4221  0.1191  0.3957  11.00000  0.05    0.27
Q17   1   0.7042  0.3638 -0.0855  11.00000  0.05    0.27
Q18   1   0.9339  0.0415  0.3784  11.00000  0.05    0.27
Q19   1   0.3954  0.1496  0.1591  11.00000  0.05    0.27
Q20   1   0.7107  0.3328  0.4612  11.00000  0.05    0.27
;
 
# END of CIF
