# Supplementary material for: Reversible Humidity-Driven Transformation of a Bimetallic {EuCo} Molecular Material: Structural, Sorption, and Photoluminescence Studies
Source: Molecules. 2021 Feb 19;26(4):1102. doi: 10.3390/molecules26041102 (PMC7923019; doi:10.3390/molecules26041102)
Supplement: Supplementary file 1 [file molecules-26-01102-s001.zip › 2.cif]

#\#CIF_1.1
 
#  CIF produced by WinGX routine CIF_UPDATE
#  Created on 2020-11-24 at 12:55:20
#  Using CIFtbx version 3.0.4  1 Sep 2006
 
#  Dictionary name : cif_core.dic
#  Dictionary vers : 2.4.3
#  Request file    : c:\wingx\files\archive.reqdat
#  CIF files read  : sc_jz12_1_deh_0m_a project
 
#------------------ SECTION 1. GLOBAL INFORMATION ---------------------------#
 
data_global
 
#------------------ AUDIT DETAILS -------------------------------------------#
 
_audit_creation_date            2020-11-24
_audit_creation_method          'WinGX routine CIF_UPDATE'
_audit_conform_dict_name        cif_core.dic
_audit_conform_dict_version     2.4.3
_audit_conform_dict_location    ftp://ftp.iucr.org/pub/cif_core.dic
_audit_update_record            ?
 
#------------------ AUTHOR DETAILS -------------------------------------------#
 
# Name and address of author for correspondence
 
_publ_contact_author_name       'Zakrzewski, Jakub J�zef'
_publ_contact_author_address
;
Gronostajowa 2, 30-387 Krakow, Poland
;
_publ_contact_author_email       'jakub.j.zakrzewski@doctoral.uj.edu.pl'
_publ_contact_author_fax         ' '
_publ_contact_author_phone       ' '
 
 
# Insert blank lines between references
 
_publ_section_references
;
Blessing, R. H. (1995) Acta Cryst., A51, 33-38.
 
Blessing, R. H. (1987) Cryst. Rev. 1, 3-58.
 
Blessing, R. H. (1989) J. Appl. Cryst. 22, 396-397.
 
Bruker (2012) APEX2 (Version 2012.10-0), SAINT (version 8.27B), SADABS
(version 2012/1), BrukerAXS Inc, Madison, Wisconsin, USA.
 
ABSCOR: Higashi, T. (1995). ABSCOR. Rigaku Corporation, Tokyo, Japan.
 
CAD-4 Software: Enraf-Nonius (1989). CAD-4 Software (or CAD-4 EXPRESS).
Enraf-Nonius, Delft, The Netherlands.
 
Cambridge Structural Database: Allen, F. R. (2002). Acta Cryst. B58, 380-388.
 
CAMERON: Watkin, D. J., Prout, C. K. & Pearce, L. J. (1996). CAMERON.
Chemical Crystallography Laboratory, Oxford, England.
 
CrysAlis CCD, CrysAlis RED and associated programs: Oxford Diffraction (2006).
Program name(s). Oxford Diffraction Ltd, Abingdon, England.
 
CRYSTALS: Betteridge, P. W., Carruthers, J. R., Cooper, R. I., Prout, K. &
Watkin, D. J. (2003). J. Appl. Cryst. 36, 1487.
 
COLLECT: Nonius (1998). COLLECT. Nonius BV, Delft, The Netherlands.
 
DENZO/SCALEPACK:  Otwinowski, Z. & Minor, W. (1997). Methods in Enzymology,
Vol. 276, Macromolecular Crystallography, Part A, edited by C. W. Carter Jr
& R. M. Sweet, pp. 307-326. New York: Academic Press.
 
DIAMOND: Brandenburg, K.(2006). DIAMOND. Crystal Impact GbR, Bonn, Germany.
 
DIF4 and REDU4: Stoe & Cie (1991). Program name(s). Stoe & Cie, Darmstadt,
Germany.
 
DIFABS: Walker, N. &  Stuart, D. (1983). Acta Cryst., A39, 158 - 166.
 
DIRAX: Duisenberg, A. J. M. (1992). J. Appl. Cryst. 25, 92-96.
 
DIRDIF-2008: Beurskens, P.T., Beurskens, G., de Gelder, R., Garci\'ia-Granda,
S., Gould, R.O. & Smits, J.M.M. (2008) The DIRDIF-2008 program
system, Crystallography Laboratory, Radboud University  Nijmegen,
The Netherlands.
 
EDMA: Palatinus, L., Prathapa, S. J. & van Smaalen, S. (2012) J. Appl. Cryst.
45, 575-580.
 
enCIFer: Allen, F. H., Johnson, O., Shields, G. P., Smith, B. R. & Towler,
M. (2004). J. Appl. Cryst. 37, 335-338.
 
EVALCCD: Duisenberg, A. J. M., Kroon-Batenburg, L. M. J. & Schreurs,
A. M. M. (2003). J. Appl. Cryst. 36, 220-229.
 
JANA2000: Petricek, V. & Dusek, M. (2000). JANA2000. Institute of Physics,
Czech Academy of Sciences, Prague, Czech Republic.
 
MERCURY: Macrae, C. F., Bruno, I. J., Chisholm, J. A., Edgington,
P. R., McCabe, P., Pidcock, E., Rodriguez-Monge, L., Taylor, R.,
van de Streek, J. & Wood, P. A. (2008). J. Appl. Cryst. 41, 466-470.
 
MOGUL: Bruno, I. J., Cole, J. C., Kessler, M., Luo, J., Motherwell,
W. D. S., Purkis, L. H., Smith, B. R., Taylor, R., Cooper, R. I., Harris,
S. E. & Orpen, A. G. (2004). J. Chem. Inf. Comput. Sci. 44, 2133-2144.
 
ORTEPII: Johnson, C. K. (1976). ORTEPII. Report ORNL-5138. Oak Ridge
National Laboratory, Tennessee, USA.
 
ORTEPIII:  Burnett, M. N. & Johnson, C. K. (1996). ORTEPIII.
Report ORNL-6895. Oak Ridge National Laboratory, Tennessee, USA.
 
ORTEP-3: Farrugia, L. J. (2012). J. Appl. Cryst. 45, 849-854.
 
PARST: Nardelli, M. (1995). J. Appl. Cryst. 28, 659.
 
PLATON: Spek, A. L. (2009). Acta. Cryst. D65, 148-155.
 
PROCESS: Rigaku (1996). PROCESS. Rigaku Corporation, Tokyo, Japan.
 
PROCESS-AUTO: Rigaku (1998). PROCESS-AUTO. Rigaku Corporation, Tokyo, Japan.
 
PublCIF: Westrip, S. P. (2010). J. Appl. Cryst. 43, 920-925.
 
SCHAKAL: Keller, E. (1999) University of Freiburg, Germany.
 
SHELX: Sheldrick, G. M. (2008). Acta Cryst. A64, 112-122.
 
SHELXD: Schneider, T. R. & Sheldrick, G. M. (2002) Acta Cryst. D58, 1772-1779.
 
SIR92: Altomare, A., Cascarano, G., Giacovazzo, C., Guagliardi, A., Burla,
M. C., Polidori, G. & Camalli, M. (1994). J. Appl. Cryst. 27, 435.
 
SIR97: Altomare, A., Burla, M. C., Camalli, M., Cascarano, G. L.,
Giacovazzo, C., Guagliardi, A., Moliterni, A. G. G., Polidori, G. &
Spagna, R. (1999). J. Appl. Cryst. 32, 115-119.
 
SIR2002: Burla, M. C., Camalli, M., Carrozzini, B., Cascarano, G. L.,
Giacovazzo, C., Polidori, G. & Spagna, R. (2003). J. Appl. Cryst. 36, 1103.
 
SIR2004: Burla, M. C., Caliandro, R., Camalli, M., Carrozzini, B.,
Cascarano, G. L., De Caro, L., Giacovazzo, C., Polidori, G. & Spagna, R.
(2005). J. Appl. Cryst. 38, 381-388.
 
SIR2008 & IL MILIONE: Burla, M. C., Caliandro, R., Camalli, M., Carrozzini, B.,
Cascarano, G. L., De Caro, L., Giacovazzo, C., Polidori, G., Siliqi, D.,
& Spagna, R. (2007). J. Appl. Cryst. 40, 609-613.
 
SIR2011: Burla, M. C., Caliandro, R., Camalli, M., Carrozzini, B.,
Cascarano, G. L., Giacovazzo, C., Mallamo, M., Mazzone, A., Polidori, G.
& Spagna, R. (2012). J. Appl. Cryst. 45, 357-361.
 
SUPERFLIP: Palatinus, L. & Chapuis, G. (2007) J. Appl. Cryst. 40, 786-790.
 
TEXSAN: Molecular Structure Corporation & Rigaku (2000). TEXSAN. MSC,
The Woodlands, Texas, USA, and Rigaku Corporation, Tokyo, Japan.
 
WinGX: Farrugia, L. J. (2012). J. Appl. Cryst. 45, 849-854.
 
X-AREA, X-RED, X-RED32, X-SHAPE:  Stoe & Cie (2002). Program name(s).
Stoe & Cie GmbH, Darmstadt, Germany.
 
XCAD4: Harms, K. & Wocadlo, S. (1995). XCAD4. University of Marburg, Germany.
 
XSCANS: Siemens (1994). XSCANS. Siemens Analytical X-ray Instruments Inc.,
Madison, Wisconsin, USA.
 
;
 
#------------------  SECTION 2. COMPOUND(S) DETAILS -------------------------#
 
data_shelx
 
_audit_creation_date                    2020-11-24T12:55:20-00:00
_audit_creation_method                  'WinGX routine CIF_UPDATE'
_audit_conform_dict_name                cif_core.dic
_audit_conform_dict_version             2.4.3
_audit_conform_dict_location            ftp://ftp.iucr.org/pub/cif_core.dic
_publ_requested_category                FM
 
#----------------------------------------------------------------------------#
#                   CHEMICAL INFORMATION                                     #
#----------------------------------------------------------------------------#
 
_chemical_formula_moiety                'C22 H34 Co Eu N10 O7, H2 O'
_chemical_formula_sum                   'C22 H36 Co Eu N10 O8'
_chemical_formula_weight                779.5
 
#----------------------------------------------------------------------------#
#                   UNIT CELL INFORMATION                                    #
#----------------------------------------------------------------------------#
 
_symmetry_cell_setting                  triclinic
_symmetry_space_group_name_H-M          'P -1'
_symmetry_space_group_name_Hall         '-P 1'
_symmetry_Int_Tables_number             2
loop_
    _symmetry_equiv_pos_as_xyz
'x, y, z'
'-x, -y, -z'
 
_cell_length_a                          9.0318(14)
_cell_length_b                          12.0889(19)
_cell_length_c                          14.023(2)
_cell_angle_alpha                       95.815(4)
_cell_angle_beta                        90.186(4)
_cell_angle_gamma                       90.138(4)
_cell_volume                            1523.2(4)
_cell_formula_units_Z                   2
_cell_measurement_temperature           100(2)
_cell_measurement_reflns_used           16135
_cell_measurement_theta_min             2.345
_cell_measurement_theta_max             25.027
_cell_measurement_wavelength            0.71073
 
#----------------------------------------------------------------------------#
#                   CRYSTAL INFORMATION                                      #
#----------------------------------------------------------------------------#
 
_exptl_crystal_description              plate
_exptl_crystal_colour                   colorless
_exptl_crystal_size_max                 0.35
_exptl_crystal_size_mid                 0.23
_exptl_crystal_size_min                 0.05
_exptl_crystal_density_diffrn           1.7
_exptl_crystal_density_method           'not measured'
_exptl_crystal_F_000                    784
 
#----------------------------------------------------------------------------#
#                   ABSORPTION CORRECTION                                    #
#----------------------------------------------------------------------------#
 
_exptl_absorpt_coefficient_mu           2.645
_exptl_absorpt_correction_type          'multi-scan'
_shelx_estimated_absorpt_T_min          0.458
_shelx_estimated_absorpt_T_max          0.879
_exptl_absorpt_correction_T_min         0.5086
_exptl_absorpt_correction_T_max         0.7455
_exptl_absorpt_process_details          'SADABS (Sheldrick, 1996)'
 
#----------------------------------------------------------------------------#
#                   DATA COLLECTION                                          #
#----------------------------------------------------------------------------#
 
_diffrn_ambient_temperature             100(2)
_diffrn_radiation_wavelength            0.71073
_diffrn_radiation_type                  MoK\a
_diffrn_radiation_probe                 x-ray
_diffrn_radiation_monochromator         graphite
_diffrn_measurement_device_type   	'D8Quest Eco Photon50' 
_diffrn_measurement_method       	 \w 
_diffrn_standards_number                0
_diffrn_standards_interval_time         0
_diffrn_standards_interval_count        0
_diffrn_standards_decay_%               0
_diffrn_reflns_av_R_equivalents         0.0346
_diffrn_reflns_av_unetI/netI            0.0366
_diffrn_reflns_number                   16135
_diffrn_reflns_limit_h_min              -10
_diffrn_reflns_limit_h_max              10
_diffrn_reflns_limit_k_min              -14
_diffrn_reflns_limit_k_max              14
_diffrn_reflns_limit_l_min              -16
_diffrn_reflns_limit_l_max              16
_diffrn_reflns_theta_min                2.345
_diffrn_reflns_theta_max                25.027
_diffrn_reflns_theta_full               25.027
_diffrn_measured_fraction_theta_full
                                        0.995
_diffrn_measured_fraction_theta_max
                                        0.995
_diffrn_reflns_Laue_measured_fraction_full
                                        0.995
_diffrn_reflns_Laue_measured_fraction_max
                                        0.995
_diffrn_reflns_point_group_measured_fraction_full
                                        0.995
_diffrn_reflns_point_group_measured_fraction_max
                                        0.995
_reflns_Friedel_coverage                0
_reflns_number_total                    5354
_reflns_number_gt                       4917
_reflns_threshold_expression            'I > 2\s(I)'
 
#----------------------------------------------------------------------------#
#                   COMPUTER PROGRAMS USED                                   #
#----------------------------------------------------------------------------#
 
_computing_structure_solution           'SHELXT 2014/5 (Sheldrick, 2014)'
_computing_structure_refinement         'SHELXL-2018/3 (Sheldrick, 2018)'
_computing_molecular_graphics           'Ortep for Windows (Farrugia, 2012)'
_computing_publication_material
                                   'WinGX publication routines (Farrugia, 2012)'
 
#----------------------------------------------------------------------------#
#                   STRUCTURE SOLUTION                                       #
#----------------------------------------------------------------------------#
 
_atom_sites_solution_hydrogens          mixed
 
#----------------------------------------------------------------------------#
#                   REFINEMENT INFORMATION                                   #
#----------------------------------------------------------------------------#
 
_refine_ls_structure_factor_coef        Fsqd
_refine_ls_matrix_type                  full
_refine_ls_weighting_scheme             calc
_refine_ls_weighting_details
              'w=1/[\s^2^(Fo^2^)+(0.0433P)^2^+3.8182P] where P=(Fo^2^+2Fc^2^)/3'
_refine_ls_hydrogen_treatment           mixed
_refine_ls_extinction_method            none
_refine_ls_number_reflns                5354
_refine_ls_number_parameters            411
_refine_ls_number_restraints            13
_refine_ls_number_constraints           0
_refine_ls_R_factor_all                 0.0366
_refine_ls_R_factor_gt                  0.0319
_refine_ls_wR_factor_ref                0.0891
_refine_ls_wR_factor_gt                 0.0812
_refine_ls_goodness_of_fit_ref          1.153
_refine_ls_restrained_S_all             1.152
_refine_ls_shift/su_max                 0
_refine_ls_shift/su_mean                0
_refine_diff_density_max                1.896
_refine_diff_density_min                -1.306
_refine_diff_density_rms                0.146
 
#----------------------------------------------------------------------------#
#                   CONSTRAINTS AND RESTRAINTS                               #
#----------------------------------------------------------------------------#
 
 
#----------------------------------------------------------------------------#
#                   ATOMIC TYPES, COORDINATES AND THERMAL PARAMETERS         #
#----------------------------------------------------------------------------#
 
loop_
    _atom_type_symbol
    _atom_type_description
    _atom_type_scat_dispersion_real
    _atom_type_scat_dispersion_imag
    _atom_type_scat_source
C C 0.0033 0.0016 'International Tables Vol C Tables 4.2.6.8 and 6.1.1.4'
H H 0 0 'International Tables Vol C Tables 4.2.6.8 and 6.1.1.4'
Co Co 0.3494 0.9721 'International Tables Vol C Tables 4.2.6.8 and 6.1.1.4'
Eu Eu -0.1578 3.6682 'International Tables Vol C Tables 4.2.6.8 and 6.1.1.4'
N N 0.0061 0.0033 'International Tables Vol C Tables 4.2.6.8 and 6.1.1.4'
O O 0.0106 0.006 'International Tables Vol C Tables 4.2.6.8 and 6.1.1.4'
 
loop_
    _atom_site_label
    _atom_site_type_symbol
    _atom_site_fract_x
    _atom_site_fract_y
    _atom_site_fract_z
    _atom_site_U_iso_or_equiv
    _atom_site_adp_type
    _atom_site_occupancy
    _atom_site_site_symmetry_order
    _atom_site_calc_flag
    _atom_site_refinement_flags_posn
    _atom_site_refinement_flags_adp
    _atom_site_refinement_flags_occupancy
    _atom_site_disorder_assembly
    _atom_site_disorder_group
Eu1 Eu 0.42325(2) 0.29390(2) 0.25820(2) 0.01041(9) Uani 1 1 d . . . . .
Co1 Co 0.76786(6) 0.66483(5) 0.25351(4) 0.00976(14) Uani 1 1 d . . . . .
O6 O 0.5172(3) 0.3087(3) 0.0996(2) 0.0146(7) Uani 1 1 d . . . . .
O4 O 0.4973(3) 0.3417(3) 0.4199(2) 0.0179(7) Uani 1 1 d . . . . .
O1S O 0.2616(4) -0.0570(3) 0.3256(2) 0.0193(7) Uani 1 1 d D . . . .
O5 O 0.6693(3) 0.2187(3) 0.2621(2) 0.0173(7) Uani 1 1 d . . . . .
O2 O 0.2049(4) 0.3538(3) 0.3486(2) 0.0213(8) Uani 1 1 d D . . . .
O1 O 0.3585(4) 0.1477(3) 0.3651(2) 0.0164(7) Uani 1 1 d D . . . .
O3 O 0.2358(4) 0.3642(3) 0.1591(2) 0.0216(8) Uani 1 1 d D . . . .
O7 O 0.3606(4) 0.1236(3) 0.1700(2) 0.0229(8) Uani 1 1 d . . . . .
N9 N 0.7670(4) 0.3359(3) 0.0937(3) 0.0162(8) Uani 1 1 d . . . . .
H9N H 0.784553 0.32375 0.153498 0.019 Uiso 1 1 calc R U . . .
N7 N 0.6093(5) 0.3188(4) 0.5625(3) 0.0204(9) Uani 1 1 d . . . . .
H7N H 0.537096 0.280575 0.585616 0.024 Uiso 1 1 calc R U . . .
N6 N 0.9934(4) 0.4790(3) 0.2565(3) 0.0175(9) Uani 1 1 d . . . . .
N10 N 0.3204(5) 0.1265(3) 0.0089(3) 0.0206(9) Uani 1 1 d . . . . .
H10N H 0.352514 0.19467 0.004981 0.025 Uiso 1 1 calc R U . . .
N1 N 0.5356(4) 0.4821(3) 0.2618(3) 0.0168(8) Uani 1 1 d . . . . .
N4 N 0.5191(5) 0.8343(3) 0.2559(3) 0.0217(9) Uani 1 1 d . . . . .
N8 N 0.6741(4) 0.0969(3) 0.3764(3) 0.0199(9) Uani 1 1 d . . . . .
H8N H 0.579251 0.101651 0.390482 0.024 Uiso 1 1 calc R U . . .
N5 N 0.7536(4) 0.6289(3) 0.0355(3) 0.0159(8) Uani 1 1 d . . . . .
C7 C 0.6041(5) 0.3544(4) 0.4759(3) 0.0144(9) Uani 1 1 d . . . . .
N3 N 0.7867(4) 0.7218(3) 0.4701(3) 0.0166(8) Uani 1 1 d . . . . .
N2 N 1.0029(4) 0.8445(3) 0.2382(3) 0.0193(9) Uani 1 1 d . . . . .
C19 C 0.3212(5) 0.0788(4) 0.0899(3) 0.0171(10) Uani 1 1 d . . . . .
C11 C 0.7351(5) 0.1542(4) 0.3121(3) 0.0152(10) Uani 1 1 d . . . . .
C6 C 0.9122(5) 0.5515(4) 0.2555(3) 0.0128(9) Uani 1 1 d . . . . .
C16 C 0.6407(5) 0.3583(4) -0.0460(3) 0.0182(10) Uani 1 1 d . . . . .
H16B H 0.60248 0.433961 -0.052269 0.022 Uiso 1 1 calc R U . . .
H16A H 0.582917 0.304006 -0.088771 0.022 Uiso 1 1 calc R U . . .
C15 C 0.6325(5) 0.3315(4) 0.0565(3) 0.0144(9) Uani 1 1 d . . . . .
C1 C 0.6213(5) 0.5528(4) 0.2602(3) 0.0127(9) Uani 1 1 d . . . . .
C4 C 0.6151(5) 0.7720(4) 0.2531(3) 0.0149(10) Uani 1 1 d . . . . .
C8 C 0.7463(5) 0.4133(4) 0.4594(4) 0.0202(10) Uani 1 1 d . . . . .
H8B H 0.732251 0.49492 0.466146 0.024 Uiso 1 1 calc R U . . .
H8A H 0.785744 0.389926 0.394686 0.024 Uiso 1 1 calc R U . . .
C3 C 0.7801(5) 0.6969(4) 0.3889(3) 0.0137(9) Uani 1 1 d . . . . .
C20 C 0.2678(6) -0.0392(4) 0.0703(4) 0.0242(11) Uani 1 1 d . . . . .
H20B H 0.177938 -0.051802 0.108019 0.029 Uiso 1 1 calc R U . . .
H20A H 0.34535 -0.092244 0.085954 0.029 Uiso 1 1 calc R U . . .
C9 C 0.8495(5) 0.3785(4) 0.5367(4) 0.0221(11) Uani 1 1 d . . . . .
H9B H 0.91659 0.440217 0.560291 0.026 Uiso 1 1 calc R U . . .
H9A H 0.909744 0.3135 0.512094 0.026 Uiso 1 1 calc R U . . .
C10 C 0.7451(6) 0.3486(4) 0.6162(4) 0.0235(11) Uani 1 1 d . . . . .
H10A H 0.783406 0.285207 0.648305 0.028 Uiso 1 1 calc R U . . .
H10B H 0.729318 0.412898 0.664713 0.028 Uiso 1 1 calc R U . . .
C5 C 0.7595(5) 0.6418(4) 0.1179(3) 0.0133(9) Uani 1 1 d . . . . .
C2 C 0.9156(5) 0.7758(4) 0.2434(3) 0.0137(10) Uani 1 1 d . . . . .
C18 C 0.8850(5) 0.3624(4) 0.0282(4) 0.0193(10) Uani 1 1 d . . . . .
H18A H 0.96815 0.30935 0.029042 0.023 Uiso 1 1 calc R U . . .
H18B H 0.922797 0.438947 0.044518 0.023 Uiso 1 1 calc R U . . .
C13 C 0.9271(5) 0.0719(4) 0.4003(4) 0.0222(11) Uani 1 1 d . . . . .
H13A H 1.001193 0.011795 0.388694 0.027 Uiso 1 1 calc R U . . .
H13B H 0.962347 0.126001 0.453226 0.027 Uiso 1 1 calc R U . . .
C17 C 0.8054(5) 0.3509(4) -0.0698(3) 0.0207(11) Uani 1 1 d . . . . .
H17B H 0.835243 0.411458 -0.108299 0.025 Uiso 1 1 calc R U . . .
H17A H 0.828794 0.278594 -0.106232 0.025 Uiso 1 1 calc R U . . .
C22 C 0.2618(7) 0.0564(5) -0.0729(4) 0.0343(14) Uani 1 1 d . . . . .
H22A H 0.33442 0.048467 -0.125853 0.041 Uiso 1 1 calc R U . . .
H22B H 0.168938 0.087678 -0.096467 0.041 Uiso 1 1 calc R U . . .
C12 C 0.8986(6) 0.1292(4) 0.3085(4) 0.0244(11) Uani 1 1 d . . . . .
H12B H 0.957563 0.19841 0.308809 0.029 Uiso 1 1 calc R U . . .
H12A H 0.92357 0.07919 0.250466 0.029 Uiso 1 1 calc R U . . .
C14 C 0.7751(6) 0.0247(4) 0.4231(4) 0.0230(11) Uani 1 1 d . . . . .
H14A H 0.764805 -0.053756 0.395851 0.028 Uiso 1 1 calc R U . . .
H14B H 0.75797 0.029822 0.493057 0.028 Uiso 1 1 calc R U . . .
C21 C 0.2339(9) -0.0518(5) -0.0354(4) 0.0476(19) Uani 1 1 d . . . . .
H21A H 0.297857 -0.109784 -0.068708 0.057 Uiso 1 1 calc R U . . .
H21B H 0.129294 -0.074176 -0.046488 0.057 Uiso 1 1 calc R U . . .
H4 H 0.140(7) 0.417(4) 0.338(6) 0.07(3) Uiso 1 1 d D . . . .
H5 H 0.240(9) 0.368(7) 0.0899(14) 0.08(3) Uiso 1 1 d D . . . .
H6 H 0.148(4) 0.408(4) 0.179(4) 0.042(18) Uiso 1 1 d D . . . .
H3 H 0.192(9) 0.356(7) 0.4188(14) 0.08(3) Uiso 1 1 d D . . . .
H1 H 0.318(8) 0.072(3) 0.347(6) 0.07(3) Uiso 1 1 d D . . . .
H2 H 0.317(8) 0.177(6) 0.428(3) 0.06(2) Uiso 1 1 d D . . . .
H1SA H 0.182(5) -0.087(6) 0.286(5) 0.08(3) Uiso 1 1 d D . . . .
H1SB H 0.351(4) -0.091(6) 0.301(5) 0.08(3) Uiso 1 1 d D . . . .
 
loop_
    _atom_site_aniso_label
    _atom_site_aniso_U_11
    _atom_site_aniso_U_22
    _atom_site_aniso_U_33
    _atom_site_aniso_U_23
    _atom_site_aniso_U_13
    _atom_site_aniso_U_12
Eu1 0.00835(13) 0.01483(13) 0.00862(13) 0.00393(8) 0.00266(8) -0.00088(8)
Co1 0.0087(3) 0.0135(3) 0.0074(3) 0.0028(2) 0.0029(2) -0.0002(2)
O6 0.0100(16) 0.0231(17) 0.0111(16) 0.0031(13) 0.0053(13) -0.0024(13)
O4 0.0147(17) 0.0259(18) 0.0136(17) 0.0041(14) 0.0011(14) -0.0043(14)
O1S 0.0182(18) 0.0196(18) 0.0197(18) 0.0003(14) 0.0046(15) -0.0013(14)
O5 0.0151(17) 0.0222(18) 0.0157(17) 0.0061(14) 0.0034(13) 0.0037(14)
O2 0.0203(18) 0.034(2) 0.0105(17) 0.0084(15) 0.0052(14) 0.0110(15)
O1 0.0191(17) 0.0179(17) 0.0127(17) 0.0046(13) 0.0065(13) -0.0025(13)
O3 0.0182(18) 0.037(2) 0.0101(17) 0.0060(15) 0.0068(14) 0.0088(15)
O7 0.037(2) 0.0208(18) 0.0110(17) 0.0024(14) 0.0022(15) -0.0074(15)
N9 0.014(2) 0.025(2) 0.0100(19) 0.0044(16) 0.0044(16) -0.0006(16)
N7 0.020(2) 0.029(2) 0.013(2) 0.0083(17) -0.0013(17) -0.0070(18)
N6 0.017(2) 0.024(2) 0.012(2) 0.0020(16) 0.0029(16) 0.0033(18)
N10 0.034(2) 0.015(2) 0.014(2) 0.0055(16) -0.0008(18) -0.0054(18)
N1 0.014(2) 0.022(2) 0.014(2) 0.0043(16) 0.0011(16) -0.0015(17)
N4 0.021(2) 0.023(2) 0.022(2) 0.0046(18) 0.0017(18) 0.0016(19)
N8 0.014(2) 0.026(2) 0.021(2) 0.0102(18) 0.0064(17) 0.0032(17)
N5 0.014(2) 0.023(2) 0.012(2) 0.0039(16) 0.0021(16) -0.0014(16)
C7 0.014(2) 0.017(2) 0.012(2) 0.0000(18) 0.0022(19) 0.0003(18)
N3 0.016(2) 0.025(2) 0.009(2) 0.0035(16) 0.0033(16) -0.0014(16)
N2 0.016(2) 0.022(2) 0.020(2) 0.0012(17) 0.0046(17) -0.0055(18)
C19 0.016(2) 0.021(2) 0.015(2) 0.004(2) 0.0045(19) 0.0002(19)
C11 0.011(2) 0.017(2) 0.017(2) -0.0019(19) 0.0020(18) 0.0027(18)
C6 0.012(2) 0.019(2) 0.007(2) 0.0030(17) 0.0035(17) -0.0028(19)
C16 0.017(2) 0.028(3) 0.011(2) 0.005(2) 0.0039(19) -0.002(2)
C15 0.014(2) 0.016(2) 0.014(2) 0.0012(18) 0.0035(18) -0.0012(18)
C1 0.011(2) 0.022(2) 0.007(2) 0.0047(18) 0.0011(17) 0.0055(19)
C4 0.015(2) 0.018(2) 0.013(2) 0.0052(18) 0.0025(18) -0.002(2)
C8 0.016(2) 0.027(3) 0.019(3) 0.007(2) 0.001(2) -0.006(2)
C3 0.009(2) 0.013(2) 0.020(3) 0.0044(19) 0.0025(18) 0.0000(17)
C20 0.037(3) 0.020(3) 0.017(3) 0.006(2) 0.003(2) -0.007(2)
C9 0.011(2) 0.031(3) 0.023(3) -0.002(2) -0.004(2) 0.001(2)
C10 0.027(3) 0.025(3) 0.019(3) 0.005(2) -0.006(2) -0.002(2)
C5 0.009(2) 0.014(2) 0.017(3) 0.0040(18) 0.0041(18) -0.0003(17)
C2 0.013(2) 0.019(2) 0.009(2) 0.0009(18) 0.0030(18) 0.0031(19)
C18 0.010(2) 0.025(3) 0.023(3) 0.002(2) 0.009(2) -0.0006(19)
C13 0.019(3) 0.028(3) 0.019(3) 0.002(2) -0.005(2) 0.007(2)
C17 0.020(3) 0.026(3) 0.017(3) 0.005(2) 0.013(2) 0.000(2)
C22 0.057(4) 0.027(3) 0.019(3) 0.005(2) -0.017(3) -0.013(3)
C12 0.019(3) 0.030(3) 0.025(3) 0.008(2) 0.006(2) 0.005(2)
C14 0.026(3) 0.023(3) 0.021(3) 0.007(2) 0.001(2) 0.007(2)
C21 0.095(6) 0.028(3) 0.020(3) 0.005(2) -0.003(3) -0.028(3)
 
 
#----------------------------------------------------------------------------#
#                   MOLECULAR GEOMETRY                                       #
#----------------------------------------------------------------------------#
 
_geom_special_details
;
 All esds (except the esd in the dihedral angle between two l.s. planes)
 are estimated using the full covariance matrix.  The cell esds are taken
 into account individually in the estimation of esds in distances, angles
 and torsion angles; correlations between esds in cell parameters are only
 used when they are defined by crystal symmetry.  An approximate (isotropic)
 treatment of cell esds is used for estimating esds involving l.s. planes.
;
loop_
    _geom_bond_atom_site_label_1
    _geom_bond_atom_site_label_2
    _geom_bond_distance
    _geom_bond_site_symmetry_2
    _geom_bond_publ_flag
Eu1 O7 2.358(3) . ?
Eu1 O4 2.376(3) . ?
Eu1 O3 2.398(3) . ?
Eu1 O5 2.406(3) . ?
Eu1 O6 2.407(3) . ?
Eu1 O2 2.421(3) . ?
Eu1 N1 2.484(4) . ?
Eu1 O1 2.500(3) . ?
Co1 C5 1.895(5) . ?
Co1 C4 1.895(5) . ?
Co1 C6 1.895(5) . ?
Co1 C1 1.901(5) . ?
Co1 C3 1.902(5) . ?
Co1 C2 1.905(5) . ?
O6 C15 1.250(5) . ?
O4 C7 1.241(6) . ?
O1S H1SA 0.956(14) . ?
O1S H1SB 0.955(15) . ?
O5 C11 1.250(6) . ?
O2 H4 0.988(15) . ?
O2 H3 0.990(15) . ?
O1 H1 0.996(15) . ?
O1 H2 0.995(15) . ?
O3 H5 0.978(15) . ?
O3 H6 0.979(15) . ?
O7 C19 1.247(6) . ?
N9 C15 1.319(6) . ?
N9 C18 1.465(6) . ?
N9 H9N 0.88 . ?
N7 C7 1.329(6) . ?
N7 C10 1.462(6) . ?
N7 H7N 0.88 . ?
N6 C6 1.146(6) . ?
N10 C19 1.325(6) . ?
N10 C22 1.453(7) . ?
N10 H10N 0.88 . ?
N1 C1 1.154(6) . ?
N4 C4 1.148(6) . ?
N8 C11 1.314(6) . ?
N8 C14 1.462(6) . ?
N8 H8N 0.88 . ?
N5 C5 1.152(6) . ?
C7 C8 1.498(6) . ?
N3 C3 1.150(6) . ?
N2 C2 1.151(6) . ?
C19 C20 1.504(7) . ?
C11 C12 1.508(6) . ?
C16 C15 1.507(6) . ?
C16 C17 1.527(6) . ?
C16 H16B 0.99 . ?
C16 H16A 0.99 . ?
C8 C9 1.519(7) . ?
C8 H8B 0.99 . ?
C8 H8A 0.99 . ?
C20 C21 1.505(8) . ?
C20 H20B 0.99 . ?
C20 H20A 0.99 . ?
C9 C10 1.533(7) . ?
C9 H9B 0.99 . ?
C9 H9A 0.99 . ?
C10 H10A 0.99 . ?
C10 H10B 0.99 . ?
C18 C17 1.542(7) . ?
C18 H18A 0.99 . ?
C18 H18B 0.99 . ?
C13 C14 1.532(7) . ?
C13 C12 1.544(7) . ?
C13 H13A 0.99 . ?
C13 H13B 0.99 . ?
C17 H17B 0.99 . ?
C17 H17A 0.99 . ?
C22 C21 1.479(8) . ?
C22 H22A 0.99 . ?
C22 H22B 0.99 . ?
C12 H12B 0.99 . ?
C12 H12A 0.99 . ?
C14 H14A 0.99 . ?
C14 H14B 0.99 . ?
C21 H21A 0.99 . ?
C21 H21B 0.99 . ?
 
loop_
    _geom_angle_atom_site_label_1
    _geom_angle_atom_site_label_2
    _geom_angle_atom_site_label_3
    _geom_angle
    _geom_angle_site_symmetry_1
    _geom_angle_site_symmetry_3
    _geom_angle_publ_flag
O7 Eu1 O4 132.92(11) . . ?
O7 Eu1 O3 82.61(13) . . ?
O4 Eu1 O3 133.06(11) . . ?
O7 Eu1 O5 85.33(12) . . ?
O4 Eu1 O5 77.11(11) . . ?
O3 Eu1 O5 145.30(11) . . ?
O7 Eu1 O6 75.03(11) . . ?
O4 Eu1 O6 138.56(11) . . ?
O3 Eu1 O6 69.59(11) . . ?
O5 Eu1 O6 75.89(11) . . ?
O7 Eu1 O2 106.31(13) . . ?
O4 Eu1 O2 72.34(11) . . ?
O3 Eu1 O2 67.80(11) . . ?
O5 Eu1 O2 146.88(11) . . ?
O6 Eu1 O2 136.72(11) . . ?
O7 Eu1 N1 148.79(12) . . ?
O4 Eu1 N1 74.60(12) . . ?
O3 Eu1 N1 85.45(13) . . ?
O5 Eu1 N1 88.36(12) . . ?
O6 Eu1 N1 73.78(12) . . ?
O2 Eu1 N1 95.53(13) . . ?
O7 Eu1 O1 68.07(11) . . ?
O4 Eu1 O1 67.13(11) . . ?
O3 Eu1 O1 119.70(11) . . ?
O5 Eu1 O1 84.91(11) . . ?
O6 Eu1 O1 139.52(11) . . ?
O2 Eu1 O1 71.75(11) . . ?
N1 Eu1 O1 141.69(12) . . ?
C5 Co1 C4 90.08(19) . . ?
C5 Co1 C6 90.40(19) . . ?
C4 Co1 C6 176.67(19) . . ?
C5 Co1 C1 89.51(19) . . ?
C4 Co1 C1 89.07(19) . . ?
C6 Co1 C1 87.63(19) . . ?
C5 Co1 C3 176.54(19) . . ?
C4 Co1 C3 88.43(19) . . ?
C6 Co1 C3 91.26(19) . . ?
C1 Co1 C3 93.58(19) . . ?
C5 Co1 C2 89.07(19) . . ?
C4 Co1 C2 91.33(19) . . ?
C6 Co1 C2 91.97(19) . . ?
C1 Co1 C2 178.52(19) . . ?
C3 Co1 C2 87.85(19) . . ?
C15 O6 Eu1 141.6(3) . . ?
C7 O4 Eu1 145.3(3) . . ?
H1SA O1S H1SB 107(3) . . ?
C11 O5 Eu1 135.3(3) . . ?
Eu1 O2 H4 127(5) . . ?
Eu1 O2 H3 127(5) . . ?
H4 O2 H3 98(6) . . ?
Eu1 O1 H1 128(5) . . ?
Eu1 O1 H2 115(4) . . ?
H1 O1 H2 109(6) . . ?
Eu1 O3 H5 127(5) . . ?
Eu1 O3 H6 129(4) . . ?
H5 O3 H6 103(6) . . ?
C19 O7 Eu1 144.6(3) . . ?
C15 N9 C18 115.1(4) . . ?
C15 N9 H9N 122.4 . . ?
C18 N9 H9N 122.4 . . ?
C7 N7 C10 114.4(4) . . ?
C7 N7 H7N 122.8 . . ?
C10 N7 H7N 122.8 . . ?
C19 N10 C22 114.1(4) . . ?
C19 N10 H10N 122.9 . . ?
C22 N10 H10N 122.9 . . ?
C1 N1 Eu1 161.8(4) . . ?
C11 N8 C14 115.1(4) . . ?
C11 N8 H8N 122.4 . . ?
C14 N8 H8N 122.4 . . ?
O4 C7 N7 125.0(4) . . ?
O4 C7 C8 126.6(4) . . ?
N7 C7 C8 108.4(4) . . ?
O7 C19 N10 125.9(4) . . ?
O7 C19 C20 124.9(4) . . ?
N10 C19 C20 109.2(4) . . ?
O5 C11 N8 126.0(4) . . ?
O5 C11 C12 125.5(4) . . ?
N8 C11 C12 108.5(4) . . ?
N6 C6 Co1 176.3(4) . . ?
C15 C16 C17 104.2(4) . . ?
C15 C16 H16B 110.9 . . ?
C17 C16 H16B 110.9 . . ?
C15 C16 H16A 110.9 . . ?
C17 C16 H16A 110.9 . . ?
H16B C16 H16A 108.9 . . ?
O6 C15 N9 125.3(4) . . ?
O6 C15 C16 125.7(4) . . ?
N9 C15 C16 109.0(4) . . ?
N1 C1 Co1 177.3(4) . . ?
N4 C4 Co1 176.8(4) . . ?
C7 C8 C9 104.1(4) . . ?
C7 C8 H8B 110.9 . . ?
C9 C8 H8B 110.9 . . ?
C7 C8 H8A 110.9 . . ?
C9 C8 H8A 110.9 . . ?
H8B C8 H8A 109 . . ?
N3 C3 Co1 176.6(4) . . ?
C19 C20 C21 104.1(4) . . ?
C19 C20 H20B 110.9 . . ?
C21 C20 H20B 110.9 . . ?
C19 C20 H20A 110.9 . . ?
C21 C20 H20A 110.9 . . ?
H20B C20 H20A 109 . . ?
C8 C9 C10 104.1(4) . . ?
C8 C9 H9B 110.9 . . ?
C10 C9 H9B 110.9 . . ?
C8 C9 H9A 110.9 . . ?
C10 C9 H9A 110.9 . . ?
H9B C9 H9A 108.9 . . ?
N7 C10 C9 101.8(4) . . ?
N7 C10 H10A 111.4 . . ?
C9 C10 H10A 111.4 . . ?
N7 C10 H10B 111.4 . . ?
C9 C10 H10B 111.4 . . ?
H10A C10 H10B 109.3 . . ?
N5 C5 Co1 179.3(4) . . ?
N2 C2 Co1 178.6(4) . . ?
N9 C18 C17 102.4(4) . . ?
N9 C18 H18A 111.3 . . ?
C17 C18 H18A 111.3 . . ?
N9 C18 H18B 111.3 . . ?
C17 C18 H18B 111.3 . . ?
H18A C18 H18B 109.2 . . ?
C14 C13 C12 103.5(4) . . ?
C14 C13 H13A 111.1 . . ?
C12 C13 H13A 111.1 . . ?
C14 C13 H13B 111.1 . . ?
C12 C13 H13B 111.1 . . ?
H13A C13 H13B 109 . . ?
C16 C17 C18 105.0(4) . . ?
C16 C17 H17B 110.8 . . ?
C18 C17 H17B 110.8 . . ?
C16 C17 H17A 110.8 . . ?
C18 C17 H17A 110.8 . . ?
H17B C17 H17A 108.8 . . ?
N10 C22 C21 104.3(4) . . ?
N10 C22 H22A 110.9 . . ?
C21 C22 H22A 110.9 . . ?
N10 C22 H22B 110.9 . . ?
C21 C22 H22B 110.9 . . ?
H22A C22 H22B 108.9 . . ?
C11 C12 C13 103.8(4) . . ?
C11 C12 H12B 111 . . ?
C13 C12 H12B 111 . . ?
C11 C12 H12A 111 . . ?
C13 C12 H12A 111 . . ?
H12B C12 H12A 109 . . ?
N8 C14 C13 102.4(4) . . ?
N8 C14 H14A 111.3 . . ?
C13 C14 H14A 111.3 . . ?
N8 C14 H14B 111.3 . . ?
C13 C14 H14B 111.3 . . ?
H14A C14 H14B 109.2 . . ?
C22 C21 C20 108.2(5) . . ?
C22 C21 H21A 110.1 . . ?
C20 C21 H21A 110.1 . . ?
C22 C21 H21B 110.1 . . ?
C20 C21 H21B 110.1 . . ?
H21A C21 H21B 108.4 . . ?
 
_iucr_refine_instructions_details
;
TITL SC_JZ12_1_deh_0m_a.res in P-1
    shelx.res
    created by SHELXL-2018/3 at 12:55:14 on 24-Nov-2020
CELL  0.71073   9.0318  12.0889  14.0226   95.815   90.186   90.138
ZERR     2.00   0.0014   0.0019   0.0022    0.004    0.004    0.004
LATT   1
SFAC  C    H    CO   EU   N    O
UNIT  44 72 2 2 20 16
MERG   2
DFIX  1 O1 H1 O1 H2 O2 H3 O2 H4 O3 H5 O3 H6
SADI   0.01 O1 H1 O1 H2
SADI   0.01 O2 H3 O2 H4
SADI   0.01 O3 H5 O3 H6
DFIX  0.95 O1S H1SA O1S H1SB
DFIX  1.55 H1SA H1SB
SADI   0.01 O1S H1SA O1S H1SB
FMAP   2
PLAN   20
SIZE     0.050   0.230   0.350
ACTA
BOND   $H
LIST   4
L.S.  10
TEMP  -173.00
WGHT    0.043300    3.818200
FVAR       0.42929
Eu1  4    0.423252    0.293900    0.258201    11.00000    0.00835    0.01483 =
         0.00862    0.00393    0.00266   -0.00088
Co1  3    0.767856    0.664834    0.253505    11.00000    0.00874    0.01353 =
         0.00738    0.00279    0.00286   -0.00019
O6    6    0.517170    0.308694    0.099577    11.00000    0.01004    0.02310 =
         0.01110    0.00314    0.00525   -0.00236
O4    6    0.497346    0.341672    0.419898    11.00000    0.01473    0.02591 =
         0.01357    0.00413    0.00110   -0.00426
O1S   6    0.261615   -0.057045    0.325581    11.00000    0.01815    0.01961 =
         0.01971    0.00031    0.00461   -0.00127
O5    6    0.669331    0.218723    0.262130    11.00000    0.01505    0.02216 =
         0.01567    0.00615    0.00345    0.00368
O2    6    0.204861    0.353836    0.348587    11.00000    0.02026    0.03446 =
         0.01054    0.00839    0.00524    0.01101
O1    6    0.358454    0.147717    0.365069    11.00000    0.01912    0.01795 =
         0.01269    0.00461    0.00648   -0.00252
O3    6    0.235788    0.364156    0.159147    11.00000    0.01816    0.03744 =
         0.01010    0.00601    0.00679    0.00884
O7    6    0.360649    0.123635    0.170005    11.00000    0.03698    0.02082 =
         0.01100    0.00237    0.00221   -0.00741
N9    5    0.766970    0.335873    0.093682    11.00000    0.01395    0.02516 =
         0.00998    0.00441    0.00440   -0.00061
AFIX  43
H9N   2    0.784553    0.323750    0.153498    11.00000   -1.20000
AFIX   0
N7    5    0.609309    0.318848    0.562541    11.00000    0.02014    0.02949 =
         0.01278    0.00833   -0.00130   -0.00704
AFIX  43
H7N   2    0.537096    0.280575    0.585616    11.00000   -1.20000
AFIX   0
N6    5    0.993362    0.478963    0.256495    11.00000    0.01674    0.02379 =
         0.01199    0.00195    0.00289    0.00325
N10   5    0.320382    0.126506    0.008902    11.00000    0.03409    0.01484 =
         0.01381    0.00549   -0.00084   -0.00544
AFIX  43
H10N  2    0.352514    0.194670    0.004981    11.00000   -1.20000
AFIX   0
N1    5    0.535561    0.482055    0.261765    11.00000    0.01436    0.02239 =
         0.01421    0.00426    0.00113   -0.00152
N4    5    0.519111    0.834272    0.255884    11.00000    0.02113    0.02285 =
         0.02154    0.00455    0.00170    0.00162
N8    5    0.674067    0.096919    0.376446    11.00000    0.01437    0.02585 =
         0.02104    0.01021    0.00636    0.00323
AFIX  43
H8N   2    0.579251    0.101651    0.390482    11.00000   -1.20000
AFIX   0
N5    5    0.753620    0.628909    0.035499    11.00000    0.01397    0.02256 =
         0.01163    0.00385    0.00208   -0.00139
C7    1    0.604065    0.354421    0.475944    11.00000    0.01449    0.01680 =
         0.01171    0.00005    0.00216    0.00028
N3    5    0.786669    0.721779    0.470146    11.00000    0.01590    0.02507 =
         0.00923    0.00354    0.00334   -0.00142
N2    5    1.002900    0.844450    0.238220    11.00000    0.01647    0.02178 =
         0.01956    0.00123    0.00460   -0.00549
C19   1    0.321225    0.078817    0.089943    11.00000    0.01601    0.02073 =
         0.01487    0.00367    0.00450    0.00017
C11   1    0.735091    0.154216    0.312090    11.00000    0.01094    0.01685 =
         0.01702   -0.00185    0.00203    0.00266
C6    1    0.912200    0.551538    0.255498    11.00000    0.01234    0.01935 =
         0.00694    0.00302    0.00350   -0.00281
C16   1    0.640687    0.358344   -0.045988    11.00000    0.01654    0.02785 =
         0.01075    0.00512    0.00393   -0.00241
AFIX  23
H16B  2    0.602480    0.433961   -0.052269    11.00000   -1.20000
H16A  2    0.582917    0.304006   -0.088771    11.00000   -1.20000
AFIX   0
C15   1    0.632526    0.331467    0.056507    11.00000    0.01390    0.01557 =
         0.01365    0.00119    0.00347   -0.00119
C1    1    0.621311    0.552773    0.260198    11.00000    0.01059    0.02172 =
         0.00653    0.00472    0.00114    0.00547
C4    1    0.615089    0.771965    0.253107    11.00000    0.01462    0.01808 =
         0.01277    0.00516    0.00248   -0.00244
C8    1    0.746336    0.413316    0.459375    11.00000    0.01620    0.02671 =
         0.01851    0.00710    0.00078   -0.00564
AFIX  23
H8B   2    0.732251    0.494920    0.466146    11.00000   -1.20000
H8A   2    0.785744    0.389926    0.394686    11.00000   -1.20000
AFIX   0
C3    1    0.780097    0.696854    0.388892    11.00000    0.00937    0.01267 =
         0.01951    0.00442    0.00249    0.00005
C20   1    0.267760   -0.039222    0.070262    11.00000    0.03657    0.01995 =
         0.01700    0.00623    0.00259   -0.00674
AFIX  23
H20B  2    0.177938   -0.051802    0.108019    11.00000   -1.20000
H20A  2    0.345350   -0.092244    0.085954    11.00000   -1.20000
AFIX   0
C9    1    0.849520    0.378480    0.536668    11.00000    0.01143    0.03100 =
         0.02271   -0.00242   -0.00363    0.00135
AFIX  23
H9B   2    0.916590    0.440217    0.560291    11.00000   -1.20000
H9A   2    0.909744    0.313500    0.512094    11.00000   -1.20000
AFIX   0
C10   1    0.745100    0.348638    0.616233    11.00000    0.02683    0.02500 =
         0.01914    0.00473   -0.00599   -0.00226
AFIX  23
H10A  2    0.783406    0.285207    0.648305    11.00000   -1.20000
H10B  2    0.729318    0.412898    0.664713    11.00000   -1.20000
AFIX   0
C5    1    0.759486    0.641838    0.117929    11.00000    0.00929    0.01418 =
         0.01690    0.00399    0.00415   -0.00030
C2    1    0.915578    0.775781    0.243423    11.00000    0.01307    0.01859 =
         0.00927    0.00088    0.00300    0.00314
C18   1    0.884968    0.362423    0.028159    11.00000    0.00972    0.02493 =
         0.02321    0.00206    0.00925   -0.00064
AFIX  23
H18A  2    0.968150    0.309350    0.029042    11.00000   -1.20000
H18B  2    0.922797    0.438947    0.044518    11.00000   -1.20000
AFIX   0
C13   1    0.927137    0.071859    0.400261    11.00000    0.01898    0.02842 =
         0.01915    0.00219   -0.00502    0.00686
AFIX  23
H13A  2    1.001193    0.011795    0.388694    11.00000   -1.20000
H13B  2    0.962347    0.126001    0.453226    11.00000   -1.20000
AFIX   0
C17   1    0.805394    0.350880   -0.069825    11.00000    0.01973    0.02589 =
         0.01709    0.00537    0.01299   -0.00017
AFIX  23
H17B  2    0.835243    0.411458   -0.108299    11.00000   -1.20000
H17A  2    0.828794    0.278594   -0.106232    11.00000   -1.20000
AFIX   0
C22   1    0.261769    0.056407   -0.072903    11.00000    0.05704    0.02704 =
         0.01907    0.00495   -0.01699   -0.01349
AFIX  23
H22A  2    0.334420    0.048467   -0.125853    11.00000   -1.20000
H22B  2    0.168938    0.087678   -0.096467    11.00000   -1.20000
AFIX   0
C12   1    0.898636    0.129211    0.308470    11.00000    0.01947    0.03023 =
         0.02466    0.00770    0.00568    0.00495
AFIX  23
H12B  2    0.957563    0.198410    0.308809    11.00000   -1.20000
H12A  2    0.923570    0.079190    0.250466    11.00000   -1.20000
AFIX   0
C14   1    0.775150    0.024711    0.423058    11.00000    0.02552    0.02342 =
         0.02121    0.00697    0.00091    0.00691
AFIX  23
H14A  2    0.764805   -0.053756    0.395851    11.00000   -1.20000
H14B  2    0.757970    0.029822    0.493057    11.00000   -1.20000
AFIX   0
C21   1    0.233947   -0.051772   -0.035435    11.00000    0.09517    0.02843 =
         0.01964    0.00531   -0.00259   -0.02839
AFIX  23
H21A  2    0.297857   -0.109784   -0.068708    11.00000   -1.20000
H21B  2    0.129294   -0.074176   -0.046488    11.00000   -1.20000
AFIX   0
H4    2    0.140395    0.417486    0.338168    11.00000    0.07432
H5    2    0.239538    0.368476    0.089909    11.00000    0.07518
H6    2    0.148131    0.408185    0.178690    11.00000    0.04208
H3    2    0.191850    0.356066    0.418794    11.00000    0.08263
H1    2    0.317789    0.071821    0.346928    11.00000    0.07317
H2    2    0.317358    0.176723    0.428448    11.00000    0.06347
H1SA  2    0.182066   -0.087007    0.285780    11.00000    0.07505
H1SB  2    0.350775   -0.090874    0.300691    11.00000    0.08094
HKLF    4
 
 
 
 
REM  SC_JZ12_1_deh_0m_a.res in P-1
REM wR2 = 0.0891, GooF = S = 1.153, Restrained GooF = 1.152 for all data
REM R1 = 0.0319 for 4917 Fo > 4sig(Fo) and 0.0366 for all 5354 data
REM 411 parameters refined using 13 restraints
 
END
 
WGHT      0.0433      3.8182
 
REM Highest difference peak  1.896,  deepest hole -1.306,  1-sigma level  0.146
Q1    1   0.4494  0.2201  0.2571  11.00000  0.05    1.90
Q2    1   0.4107  0.3730  0.2628  11.00000  0.05    1.77
Q3    1   0.3593  0.3020  0.2155  11.00000  0.05    1.61
Q4    1   0.4987  0.2854  0.3027  11.00000  0.05    1.36
Q5    1   0.7928  0.5893  0.2376  11.00000  0.05    0.76
Q6    1   0.8290  0.6634  0.2976  11.00000  0.05    0.76
Q7    1   0.7535  0.7416  0.2605  11.00000  0.05    0.76
Q8    1   0.1862 -0.1103 -0.0621  11.00000  0.05    0.64
Q9    1   0.6867  0.7098  0.2171  11.00000  0.05    0.60
Q10   1   1.0178  0.9156  0.2390  11.00000  0.05    0.59
Q11   1   0.8023  0.3848  0.4868  11.00000  0.05    0.53
Q12   1   0.2515  0.2881  0.1829  11.00000  0.05    0.49
Q13   1   0.3240 -0.0012  0.0790  11.00000  0.05    0.48
Q14   1   0.7633  0.1047  0.2635  11.00000  0.05    0.46
Q15   1   0.1180 -0.0905  0.2838  11.00000  0.05    0.46
Q16   1   1.0587  0.8325  0.2942  11.00000  0.05    0.45
Q17   1   0.1014  0.0728 -0.0554  11.00000  0.05    0.44
Q18   1   0.2422 -0.0558  0.0195  11.00000  0.05    0.43
Q19   1   0.1539 -0.0185 -0.0150  11.00000  0.05    0.42
Q20   1   0.3912  0.7494  0.2737  11.00000  0.05    0.42
;
 
# END of CIF
